# Supplementary material for: Application of causal inference methods in individual-participant data meta-analyses in medicine: addressing data handling and reporting gaps with new proposed reporting guidelines
Source: BMC Med Res Methodol. 2024 Apr 19;24:91. doi: 10.1186/s12874-024-02210-9 (PMC11027270; doi:10.1186/s12874-024-02210-9)
Supplement: Supplementary file 3 — Supplementary Material 3. [file 12874_2024_2210_MOESM3_ESM.xlsx]

## Sheet: Random stratified sample
ID	Authors	Year	Epub date	Title	Journal	NLM Discipline(s)/Broad Subject Term(s)	Number of Disciplines	Affiliation of Lead Author	Affiliation of corresponding author	MesH	MesH	MesH	Multiple MesH Tags	Bucket
RK8AqDHy	Martin, E. T., E. Krantz, S. L. Gottlieb, A. S. Magaret, A. Langenberg, L. Stanberry, M. Kamb and A. Wald	2009	no	A pooled analysis of the effect of condoms in preventing HSV-2 acquisition	Archives of Internal Medicine	Internal Medicine	1	Department of Epidemiology		Medicine*			no	Medicine	Medicine
nIlx7Dej	Burzotta, F., M. De Vita, Y. L. L. Gu, T. Isshiki, T. Lefevre, A. Kaltoft, D. Dudek, G. Sardella, P. S. Orrego, D. Antoniucci, L. De Luca, G. G. L. Biondi-Zoccai, F. Crea and F. Zijlstra	2009	yes	Clinical impact of thrombectomy in acute ST-elevation myocardial infarction: an individual patient-data pooled analysis of 11 trials	European Heart Journal	Cardiology	1	Cardiology Institute, Catholic University of Sacred Heart, Rome	Cardiology Institute, Catholic University of Sacred Heart, Rome	Cardiology			no	Vascular Diseases	Cardiology
stkH7Xpu	Hlatky, Mark A., Derek B. Boothroyd, Dena M. Bravata, Eric Boersma, Jean Booth, Maria M. Brooks, Didier Carrié, Tim C. Clayton, Nicolas Danchin, Marcus Flather, Christian W. Hamm, Whady A. Hueb, Jan Kähler, Sheryl F. Kelsey, Spencer B. King, Andrzej S. Kosinski, Neuza Lopes, Kathryn M. McDonald, Alfredo Rodriguez and Patrick Serruys	2009	yes	Coronary artery bypass surgery compared with percutaneous coronary interventions for multivessel disease: a collaborative analysis of individual patient data from ten randomised trials	Lancet	Medicine	1	School of Medicine	School of Medicine	Medicine*			no	Medicine	Medicine
sDSyp8Ts	Easton, J. D., J. L. Saver, G. W. Albers, M. J. Alberts, S. Chaturvedi, E. Feldmann, T. S. Hatsukami, R. T. Higashida, S. C. Johnston, C. S. Kidwell, H. L. Lutsep, E. Miller and R. L. Sacco	2009	yes	Definition and Evaluation of Transient Ischemic Attack A Scientific Statement for Healthcare Professionals From the American Heart Association/American Stroke Association Stroke Council; Council on Cardiovascular Surgery and Anesthesia; Council on Cardiovascular Radiology and Intervention; Council on Cardiovascular Nursing; and the Interdisciplinary Council on Peripheral Vascular Disease The Amer…	Stroke	Brain; Vascular Diseases	2	?	?	Cerebrovascular Circulation*	Cerebrovascular Disorders*		yes	Vascular Diseases	Vascular Diseases
Hkh95Pfp	Krewski, D., M. Jerrett, R. T. Burnett, R. Ma, E. Hughes, Y. Shi, M. C. Turner, C. A. Pope 3rd, G. Thurston, E. E. Calle, M. J. Thun, B. Beckerman, P. DeLuca, N. Finkelstein, K. Ito, D. K. Moore, K. B. Newbold, T. Ramsay, Z. Ross, H. Shin and B. Tempalski	2009	yes	Extended follow-up and spatial analysis of the American Cancer Society study linking particulate air pollution and mortality	Research report (Health Effects Institute)	Environmental Health	1	McLaughlin Centre for Population Health Risk Assessment, Institute of Population Health, University of Ottawa, Canada	McLaughlin Centre for Population Health Risk Assessment, University of Ottawa, Ottawa, Canada	Air Pollutants*	Vehicle Emissions*		yes	Environmental Health	Environmental Health
ORUDmlgR	Gibson, T. M., Y. Park, K. Robien, M. S. Shiels, A. Black, J. N. Sampson, M. P. Purdue, L. E. Beane Freeman, G. Andreotti, S. J. Weinstein, D. Albanes, J. F. Fraumeni, R. E. Curtis, A. Berrington De Gonzalez and L. M. Morton	2014	yes	Body mass index and risk of second obesity-associated cancers after colorectal cancer: A pooled analysis of prospective cohort studies	Journal of Clinical Oncology	Neoplasms	1	National Cancer Institute, Bethesda, MD	St Jude Children's Research Hospital, 262 Danny Thomas Place, Mail Stop 735, Memphis, TN	Medical Oncology*			no	Neoplasms	Neoplasms
nymddPrp	Crowe, F. L., P. N. Appleby, R. C. Travis, M. Barnett, T. M. Brasky, H. B. Bueno-De-mesquita, V. Chajes, J. E. Chavarro, M. D. Chirlaque, D. R. English, R. A. Gibson, G. G. Giles, G. E. Goodman, S. M. Henning, R. Kaaks, I. B. King, L. N. Kolonel, A. R. Kristal, M. L. Neuhouser, S. Y. Park, G. Severi, A. Siddiq, M. J. Stampfer, P. Stattin, C. M. Tangen, A. Tjønneland, D. Trichopoulos, R. Tumino, L…	2014	yes	Circulating fatty acids and prostate cancer risk: Individual participant meta-analysis of prospective studies	Journal of the National Cancer Institute	Neoplasms	1	Cancer Epidemiology Unit, plus about 20 other institutes…	Cancer Epidemiology Unit, plus about 20 other institutes…	Neoplasms*			no	Neoplasms	Neoplasms
N2l0zMt7	Elke, G., M. Wang, N. Weiler, A. G. Day and D. K. Heyland	2014	no	Close to recommended caloric and protein intake by enteral nutrition is associated with better clinical outcome of critically ill septic patients: secondary analysis of a large international nutrition database	Crit Care	Critical Care	1	Department of Anaesthesiology and Intensive Care Medicine, University Medical Centre Schleswig-Holstein,	Clinical Evaluation Research Unit, Kingston General Hospital	Critical Care			no	Critical Care	Critical Care
yLnn2ruc	Bosetti, C., V. Rosato, D. Li, D. Silverman, G. M. Petersen, P. M. Bracci, R. E. Neale, J. Muscat, K. Anderson, S. Gallinger, S. H. Olson, A. B. Miller, H. Bas Bueno-de-Mesquita, G. Scelo, V. Janout, I. Holcatova, P. Lagiou, D. Serraino, E. Lucenteforte and E. Fabianova	2014	yes	Diabetes, antidiabetic medications, and pancreatic cancer risk: an analysis from the International Pancreatic Cancer Case-Control Consortium	Annals of Oncology	Neoplasms	1	Department of Epidemiology		Neoplasms*			no	Neoplasms	Neoplasms
TstBUHP5	Gall, S., Q. L. Huynh, C. G. Magnussen, M. Juonala, J. S. Viikari, M. Kähönen, T. Dwyer, O. T. Raitakari and A. Venn	2014	yes	Exposure to parental smoking in childhood or adolescence is associated with increased carotid intima-media thickness in young adults: evidence from the Cardiovascular Risk in Young Finns study and the Childhood Determinants of Adult Health Study	Eur Heart J	Cardiology	1	Menzies Research Institute Tasmania, University of Tasmania, Medical Science	Menzies Research Institute Tasmania, University of Tasmania, Medical Science	Cardiology			no	Vascular Diseases	Cardiology
7vTuLCfo	Park, D. W., R. M. Clare, P. J. Schulte, K. S. Pieper, L. K. Shaw, R. M. Califf, E. M. Ohman, F. Van de Werf, S. Hirji, R. A. Harrington, P. W. Armstrong, C. B. Granger, M. H. Jeong and M. R. Patel	2014	no	Extent, location, and clinical significance of non-infarct-related coronary artery disease among patients with ST-elevation myocardial infarction	JAMA	Medicine	1	Division of Cardiology, Asan Medical Center, University of Ulsan College of Medicine, Seoul, Korea2Duke Clinical Research Institute, Durham, North Carolina.	Duke Clinical Research Institute, Duke University Medical Center, 2400 Pratt St, Durham, NC 27715	Medicine*			no	Medicine	Medicine
h2pIVoMg	Hansson, J., M. R. Galanti, M. P. Hergens, P. Fredlund, A. Ahlbom, L. Alfredsson, R. Bellocco, G. Engström, M. Eriksson, J. Hallqvist, B. Hedblad, J. H. Jansson, N. L. Pedersen, Y. Trolle Lagerros, P. O. Östergren and C. Magnusson	2014	yes	Snus (Swedish smokeless tobacco) use and risk of stroke: Pooled analyses of incidence and survival	Journal of Internal Medicine	Internal Medicine	1	Department of Public Health Sciences	Department of Public Health Sciences	Internal Medicine*			no	Internal Medicine	Internal Medicine
IZD7J3GE	Cook, M. B., P. Guénel, S. M. Gapstur, P. A. van den Brandt, K. B. Michels, J. T. Casagrande, R. Cooke, S. K. Van Den Eeden, M. Ewertz, R. T. Falk, M. M. Gaudet, G. Gkiokas, L. A. Habel, A. W. Hsing, K. Johnson, L. N. Kolonel, C. La Vecchia, E. Lynge, J. H. Lubin, V. A. McCormack, E. Negri, H. Olsson, D. Parisi, E. T. Petridou, E. Riboli, H. D. Sesso, A. Swerdlow, D. B. Thomas, W. C. Willett and …	2014	yes	Tobacco and alcohol in relation to male breast cancer: an analysis of the male breast cancer pooling project consortium	Cancer Epidemiol Biomarkers Prev	Biochemistry; Epidemiology; Neoplasms	2	Hormonal and Reproductive Epidemiology Branch, Division of Cancer Epidemiology and Genetics, National Cancer Institute		Genetic Markers*	Neoplasms*		yes	Neoplasms	Neoplasms
Aym69SKu	Mondul, A. M., I. M. Shui, K. Yu, S. J. Weinstein, K. K. Tsilidis, A. D. Joshi, A. Agudo, C. D. Berg, A. Black, J. E. Buring, D. I. Chasman, M. M. Gaudet, C. Haiman, S. E. Hankinson, B. E. Henderson, R. N. Hoover, D. J. Hunter, K. T. Khaw, T. Kühn, M. Kvaskoff, L. Le Marchand, S. Lindström, M. L. McCullough, K. Overvad, P. H. Peeters, E. Riboli, P. M. Ridker, D. O. Stram, M. Sund, D. Trichopoulos…	2014	yes	Vitamin D-associated genetic variation and risk of breast cancer in the breast and prostate cancer cohort consortium (BPC3)	Cancer Epidemiol Biomarkers Prev	Biochemistry; Epidemiology; Neoplasms	2	University of Michigan School of Public Health, Department of Epidemiology		Genetic Markers*	Neoplasms*		yes	Neoplasms	Neoplasms
A9VLd1gc	Dilworth, T. J., A. M. Casapao, O. M. Ibrahim, D. M. Jacobs, D. R. Bowers, N. D. Beyda and R. C. Mercier	2019	yes	Adjuvant β-Lactam Therapy Combined with Vancomycin for Methicillin-Resistant Staphylococcus aureus Bacteremia: Does β-Lactam Class Matter?	Antimicrob Agents Chemother	Anti-Infective Agents	1	Department of Pharmacy Services		Anti-Bacterial Agents*	Drug Therapy*		yes	Drug Therapy	Drug Therapy
84fPwv4Y	Kuramatsu, J. B., A. Biffi, S. T. Gerner, J. A. Sembill, M. I. Sprügel, A. Leasure, L. Sansing, C. Matouk, G. J. Falcone, M. Endres, K. G. Haeusler, J. Sobesky, J. Schurig, S. Zweynert, M. Bauer, P. Vajkoczy, P. A. Ringleb, J. Purrucker, T. Rizos, J. Volkmann, W. Müllges, P. Kraft, A. L. Schubert, F. Erbguth, M. Nueckel, P. D. Schellinger, J. Glahn, U. J. Knappe, G. R. Fink, C. Dohmen, H. Stetefe…	2019	no	Association of Surgical Hematoma Evacuation vs Conservative Treatment with Functional Outcome in Patients with Cerebellar Intracerebral Hemorrhage	JAMA - Journal of the American Medical Association	Medicine	1	Department of Neurology, University of Erlangen-Nuremberg, Erlangen, Germany	Department of Neurology, University of Erlangen-Nuremberg, Erlangen, Germany	Medicine*			no	Medicine	Medicine
U4UpSV8F	Fretts, A. M., F. Imamura, M. Marklund, R. Micha, J. H. Y. Wu, R. A. Murphy, K. L. Chien, B. McKnight, N. Tintle, N. G. Forouhi, W. T. Qureshi, J. K. Virtanen, K. Wong, A. C. Wood, M. Lankinen, K. Rajaobelina, T. B. Harris, L. Djoussé, B. Harris, N. J. Wareham, L. M. Steffen, M. Laakso, J. Veenstra, C. Samieri, I. A. Brouwer, C. I. Yu, A. Koulman, B. T. Steffen, C. Helmer, N. Sotoodehnia, D. Sisc…	2019	yes	Associations of circulating very-long-chain saturated fatty acids and incident type 2 diabetes: A pooled analysis of prospective cohort studies	American Journal of Clinical Nutrition	Nutritional Sciences	1	Department of Epidemiology Cardiovascular Health Research Unit		Nutritional Physiological Phenomena*			no	Nutritional Sciences	Nutritional Sciences
NlJ1pp3e	Marklund, M., J. H. Y. Wu, F. Imamura, L. C. Del Gobbo, A. Fretts, J. De Goede, P. Shi, N. Tintle, M. Wennberg, S. Aslibekyan, T. A. Chen, M. C. De Oliveira Otto, Y. Hirakawa, H. Hø Eriksen, J. Kröger, F. Laguzzi, M. Lankinen, R. A. Murphy, K. Prem, C. Samieri, J. Virtanen, A. C. Wood, K. Wong, W. S. Yang, X. Zhou, A. Baylin, J. M. A. Boer, I. A. Brouwer, H. Campos, P. H. M. Chaves, K. L. Chien, …	2019	no	Biomarkers of Dietary Omega-6 Fatty Acids and Incident Cardiovascular Disease and Mortality: An Individual-Level Pooled Analysis of 30 Cohort Studies	Circulation	Cardiology; Vascular Diseases	2	The George Institute for Global Health and the Faculty of Medicine, University of New South Wales, Sydney, Australia		Blood Circulation*	Cardiovascular System*		yes	Vascular Diseases	Cardiology
IshTNcTg	Boffo, Marilisa, Oulmann Zerhouni, Quentin F. Gronau, Ruben J. J. van Beek, Kyriaki Nikolaou, Maarten Marsman and Reinout W. Wiers	2019	yes	Cognitive Bias Modification for Behavior Change in Alcohol and Smoking Addiction: Bayesian Meta-Analysis of Individual Participant Data	Neuropsychology Review	Neurology; Psychology	2	Department of Psychology	Department of Psychology	Nervous System Diseases*	Neuropsychology*		yes	Psychiatry	Psychiatry
ZvzwFqTs	Luningham, J. M., D. B. McArtor, A. M. Hendriks, C. E. M. van Beijsterveldt, P. Lichtenstein, S. Lundström, H. Larsson, M. Bartels, D. I. Boomsma and G. H. Lubke	2019	yes	Data Integration Methods for Phenotype Harmonization in Multi-Cohort Genome-Wide Association Studies With Behavioral Outcomes	Front Genet	Genetic Phenomena; Genetics (MeSH)	2	Department of Psychology, University of Notre Dame, Notre Dame, IN, United States; School of Public Health, Georgia State University, Atlanta	Netherlands Twin Register, Department of Biological Psychology, Vrije Universiteit Amsterdam, Amsterdam; Faculty of Behavioural and Movement Sciences, Amsterdam Public Health Research Institute, Vrije Universiteit Amsterdam; Amsterdam Neuroscience, VU University Amsterdam	Genetic Phenomena*	Genetics		yes	Genetics	Genetics
2fGk4vqx	Patorno, E., A. Pawar, J. M. Franklin, M. Najafzadeh, A. Déruaz-Luyet, K. G. Brodovicz, S. Sambevski, L. G. Bessette, A. J. Santiago Ortiz, M. Kulldorff and S. Schneeweiss	2019	yes	Empagliflozin and the Risk of Heart Failure Hospitalization in Routine Clinical Care	Circulation	Cardiology; Vascular Diseases	2	Division of Pharmacoepidemiology and Pharmacoeconomics Department of Medicine, Brigham and Women’s Hospital and Harvard Medical School, Boston, MA, USA		Blood Circulation*	Cardiovascular System*		yes	Vascular Diseases	Cardiology
xfIcMrSl	Budu-Aggrey, Ashley, Ben Brumpton, Jess Tyrrell, Sarah Watkins, Ellen H. Modalsli, Carlos Celis-Morales, Lyn D. Ferguson, Gunnhild Åberge Vie, Tom Palmer, Lars G. Fritsche, Mari Løset, Jonas Bille Nielsen, Wei Zhou, Lam C. Tsoi, Andrew R. Wood, Samuel E. Jones, Robin Beaumont, Marit Saunes, Pål Richard Romundstad and Stefan Siebert	2019	yes	Evidence of a causal relationship between body mass index and psoriasis: A mendelian randomization study	PLoS Medicine	Medicine	1	Medical Research Council (MRC) Integrative Epidemiology Unit	Medical Research Council (MRC) Integrative Epidemiology Unit	Medicine*	Public Health		yes	Medicine	Medicine
HiHvC8hV	Rogozińska, Ewelina, Javier Zamora, Nadine Marlin, Ana Pilar Betrán, Arne Astrup, Annick Bogaerts, Jose G. Cecatti, Jodie M. Dodd, Fabio Facchinetti, Nina R. W. Geiker, Lene A. H. Haakstad, Hans Hauner, Dorte M. Jensen, Tarja I. Kinnunen, Ben W. J. Mol, Julie Owens, Suzanne Phelan, Kristina M. Renault, Kjell Å Salvesen and Alexis Shub	2019	no	Gestational weight gain outside the Institute of Medicine recommendations and adverse pregnancy outcomes: analysis using individual participant data from randomised trials	BMC Pregnancy & Childbirth	Obstetrics	1	Meta-Analysis Group, MRC Clinical Trials Unit at UCL, Institute of Clinical Trials & Methodology, 90 High Holborn, 2nd Floor, London, WC1V 6LJ UK Women’s Health Research Unit, Barts and the London School of Medicine and Dentistry, Queen Mary University of London, London, UK		Pregnancy*	Labor, Obstetric	Obstetric Surgical Procedures	yes	Pregnancy	Pregnancy
N5175IG8	Peres, L. C., A. R. Mallen, M. K. Townsend, E. M. Poole, B. Trabert, N. E. Allen, A. A. Arslan, L. Dossus, R. T. Fortner, I. T. Gram, P. Hartge, A. Idahl, R. Kaaks, M. Kvaskoff, A. M. Magliocco, M. A. Merritt, J. R. Quirós, A. Tjonneland, A. Trichopoulou, R. Tumino, C. H. van Gils, K. Visvanathan, N. Wentzensen, A. Zeleniuch-Jacquotte and S. S. Tworoger	2019	yes	High Levels of C-Reactive Protein Are Associated with an Increased Risk of Ovarian Cancer: Results from the Ovarian Cancer Cohort Consortium	Cancer Res	Neoplasms	1	Department of Cancer Epidemiology		Neoplasms*			no	Neoplasms	Neoplasms
N39veJq5	Sun, L., W. S. Yim, P. Fahey, S. Wang, X. Zhu, J. Qiao, H. Lai and L. Lin	2019	yes	Investigation on Advanced Non-Small-Cell Lung Cancer among Elderly Patients Treated with Chinese Herbal Medicine versus Chemotherapy: A Pooled Analysis of Individual Data	Evid Based Complement Alternat Med	Complementary Therapies*; Evidence-Based Medicine (MeSH)	2	Integrative Cancer Centre, Guangzhou University of Chinese Medicine First Affiliated Hospital, Guangzhou, Guangdong, China	National Institute of Complementary Medicine (NICM), Western Sydney University, Campbelltown, NSW, Australia	Complementary Therapies*	Evidence-Based Medicine		yes	Complementary Therapies	Complementary Therapies
12GGipuc	Brauer, M., J. R. Brook, T. Christidis, Y. Chu, D. L. Crouse, A. Erickson, P. Hystad, C. Li, R. V. Martin, J. Meng, A. J. Pappin, L. L. Pinault, M. Tjepkema, A. van Donkelaar, S. Weichenthal and R. T. Burnett	2019	yes	Mortality-Air Pollution Associations in Low-Exposure Environments (MAPLE): Phase 1	Research report (Health Effects Institute)	Environmental Health	1	University of British Columbia, Vancouver, British Columbia, Canada.	University of British Columbia, School of Population and Public Health, Vancouver, Canada	Air Pollutants*	Vehicle Emissions*		yes	Environmental Health	Environmental Health
4vsgmJco	Leon, M. E., L. H. Schinasi, P. Lebailly, L. E. Beane Freeman, K. C. Nordby, G. Ferro, A. Monnereau, M. Brouwer, S. Tual, I. Baldi, K. Kjaerheim, J. N. Hofmann, P. Kristensen, S. Koutros, K. Straif, H. Kromhout and J. Schüz	2019	yes	Pesticide use and risk of non-Hodgkin lymphoid malignancies in agricultural cohorts from France, Norway and the USA: A pooled analysis from the AGRICOH consortium	International Journal of Epidemiology	Epidemiology	1	Section of Environment and Radiation, International Agency for Research on Cancer (IARC), Lyon, France	Section of Environment and Radiation, International Agency for Research on Cancer (IARC), 150 Cours Albert Thomas, 69372 Lyon Cedex 08, Lyon, France	Epidemiology*			no	Public Health	Epidemiology
GZUJ0B1k	Rivin del Campo, Eleonor, Oscar Matzinger, Karin Haustermans, Didier Peiffert, Robert Glynne-Jones, Kathryn A. Winter, Andre A. Konski, Jaffer A. Ajani, Jean-François Bosset, Jean-Michel Hannoun-Levi, Marc Puyraveau, A. Bapsi Chakravarthy, Helen Meadows, John Northover, Laurence Collette, Melissa Christiaens and Philippe Maingon	2019	yes	Pooled Analysis of external-beam RADiotherapy parameters in phase II and phase III trials in radiochemotherapy in Anal Cancer (PARADAC)	European Journal of Cancer	Neoplasms	1	Department of Radiation Oncology, Tenon University Hospital, Sorbonne University, Paris	Department of Radiation Oncology, Tenon University Hospital, Sorbonne University, Paris	Neoplasms*			no	Neoplasms	Neoplasms
4dfoHTMp	Hach, M., L. B. Christensen, T. Lange, U. A. Hvidtfeldt, B. Danielsen, F. Diderichsen, M. Osler, E. Prescott and I. Andersen	2019	yes	Social inequality in tooth loss, the mediating role of smoking and alcohol consumption	Community Dent Oral Epidemiol	Dentistry; Epidemiology	2	Department of Odontology and School of Oral Health Care, Faculty of Health and Medical Sciences, University of Copenhagen	Department of Odontology and School of Oral Health Care, Faculty of Health and Medical Sciences, University of Copenhagen	Dental Health Surveys*	Mouth Diseases	Tooth Diseases	yes	Dentistry	Dentistry
KWtfw3EZ	Yang, Jae Jeong, Danxia Yu, Wanqing Wen, Xiao-Ou Shu, Eiko Saito, Shafiur Rahman, Prakash C. Gupta, Jiang He, Shoichiro Tsugane, Yong-Bing Xiang, Yu-Tang Gao, Woon-Puay Koh, Akiko Tamakoshi, Fujiko Irie, Atsuko Sadakane, Ichiro Tsuji, Seiki Kanemura, Keitaro Matsuo, Chisato Nagata and Chien-Jen Chen	2019	no	Tobacco Smoking and Mortality in Asia: A Pooled Meta-analysis	JAMA Network Open	Medicine	1	Division of Epidemiology, Department of Medicine, Vanderbilt Epidemiology Center, Vanderbilt-Ingram Cancer Center, Vanderbilt University Medical Center, Nashville, Tennessee	Division of Epidemiology, Department of Medicine, Vanderbilt Epidemiology Center, Vanderbilt-Ingram Cancer Center, Vanderbilt University Medical Center, Nashville, Tennessee	Clinical Medicine*	Global Health		yes	Medicine	Medicine
9l4nVZMh	Ding, J., K. L. Davis-Plourde, S. Sedaghat, P. J. Tully, W. Wang, C. Phillips, M. P. Pase, J. J. Himali, B. Gwen Windham, M. Griswold, R. Gottesman, T. H. Mosley, L. White, V. Guðnason, S. Debette, A. S. Beiser, S. Seshadri, M. A. Ikram, O. Meirelles, C. Tzourio and L. J. Launer	2019	yes	Antihypertensive medications and risk for incident dementia and Alzheimer's disease: a meta-analysis of individual participant data from prospective cohort studies	Lancet Neurol	Neurology	1	Intramural Research Program, Laboratory of Epidemiology and Population Sciences,	Intramural Research Program, Laboratory of Epidemiology and Population Sciences,	Nervous System Diseases	Nervous System*	Neurology	yes	Neurology	Neurology
8yrXUQII	Zhao, B., H. Deng, B. Li, L. Chen, F. Zou, L. Hu, Y. Wei and W. Zhang	2019	yes	Association of magnesium consumption with type 2 diabetes and glucose metabolism: A systematic review and pooled study with trial sequential analysis	Diabetes Metab Res Rev	Endocrinology; Metabolism	NA	Department of Thoracic Surgery, The Second Affiliated Hospital of Nanchang University	Department of Thoracic Surgery, The Second Affiliated Hospital of Nanchang University	Metabolic Diseases	Metabolic Diseases		yes	Endocrinology	Endocrinology
asbq6Vr9	Rota, M., G. Alicandro, C. Pelucchi, R. Bonzi, P. Bertuccio, J. Hu, Z. F. Zhang, K. C. Johnson, D. Palli, M. Ferraroni, G. P. Yu, C. Galeone, L. López-Carrillo, J. Muscat, N. Lunet, A. Ferro, W. Ye, A. Plymoth, R. Malekzadeh, D. Zaridze, D. Maximovitch, M. Kogevinas, N. Fernández de Larrea, J. Vioque, E. M. Navarrete-Muñoz, S. Tsugane, G. S. Hamada, A. Hidaka, M. Pakseresht, A. Wolk, N. Håkansson…	2019	yes	Education and gastric cancer risk-An individual participant data meta-analysis in the StoP project consortium	Int J Cancer	Neoplasms	1	Department of Molecular and Translational Medicine, University of Brescia; Department of Clinical Sciences and Community Health, University of Milan	Department of Molecular and Translational Medicine, University of Brescia; Department of Clinical Sciences and Community Health, University of Milan	Neoplasms*			no	Neoplasms	Neoplasms
Yfu80gE8	Keller, A., E. J. O'Reilly, V. Malik, J. E. Buring, I. Andersen, L. Steffen, K. Robien, S. Männistö, E. B. Rimm, W. Willett and B. L. Heitmann	2019	yes	Substitution of sugar-sweetened beverages for other beverages and the risk of developing coronary heart disease: Results from the Harvard Pooling Project of Diet and Coronary Disease	Prev Med	Public Health	1	Research Unit for Dietary Studies at The Parker Institute, Bispebjerg and Frederiksberg Hospital, Part of Copenhagen University Hospital, The Capital Region, Frederiksberg, Denmark	Research Unit for Dietary Studies at The Parker Institute, Bispebjerg and Frederiksberg Hospital, Part of Copenhagen University Hospital, The Capital Region, Frederiksberg, Denmark	Preventive Medicine*			no	Public Health	Public Health

## Sheet: 2009
ID	Authors	Year	Epub date	Title	Journal	NLM Discipline(s)/Broad Subject Term(s)	Number of Disciplines	Affiliation of Lead Author	Affiliation of corresponding author	MesH	MesH	MesH	Multiple MesH Tags	Bucket
1	Martin, E. T., E. Krantz, S. L. Gottlieb, A. S. Magaret, A. Langenberg, L. Stanberry, M. Kamb and A. Wald	2009	no	A pooled analysis of the effect of condoms in preventing HSV-2 acquisition	Archives of Internal Medicine	Internal Medicine	1	Department of Epidemiology		Medicine*			no	Medicine	Medicine
2	Rassen, J. A., N. K. Choudhry, J. Avorn, S. Schneeweiss, Jeremy A. Rassen, Niteesh K. Choudhry, Jerry Avorn and Sebastian Schneeweiss	2009	yes	Cardiovascular outcomes and mortality in patients using clopidogrel with proton pump inhibitors after percutaneous coronary intervention or acute coronary syndrome	Circulation	Cardiology; Vascular Diseases	2	Division of Pharmacoepidemiology and Pharmacoeconomics, Department of Medicine, Brigham and Women's Hospital and Harvard Medical School, Boston, MA		Blood Circulation*	Cardiovascular System*		yes	Vascular Diseases	Cardiology
3	Burzotta, F., M. De Vita, Y. L. L. Gu, T. Isshiki, T. Lefevre, A. Kaltoft, D. Dudek, G. Sardella, P. S. Orrego, D. Antoniucci, L. De Luca, G. G. L. Biondi-Zoccai, F. Crea and F. Zijlstra	2009	yes	Clinical impact of thrombectomy in acute ST-elevation myocardial infarction: an individual patient-data pooled analysis of 11 trials	European Heart Journal	Cardiology	1	Cardiology Institute, Catholic University of Sacred Heart, Rome	Cardiology Institute, Catholic University of Sacred Heart, Rome	Cardiology			no	Vascular Diseases	Cardiology
4	Girard, L. P., T. E. Feasby, M. Eliasziw, H. Quan, J. Kennedy, H. J. M. Barnett and W. A. Ghali	2009	yes	Complication rates after left-versus right-sided carotid endarterectomy	Circulation: Cardiovascular Quality and Outcomes	Cardiology; Vascular Diseases	2	Department of Medicine		Blood Circulation*	Cardiovascular System*		yes	Vascular Diseases	Cardiology
5	Hlatky, Mark A., Derek B. Boothroyd, Dena M. Bravata, Eric Boersma, Jean Booth, Maria M. Brooks, Didier Carrié, Tim C. Clayton, Nicolas Danchin, Marcus Flather, Christian W. Hamm, Whady A. Hueb, Jan Kähler, Sheryl F. Kelsey, Spencer B. King, Andrzej S. Kosinski, Neuza Lopes, Kathryn M. McDonald, Alfredo Rodriguez and Patrick Serruys	2009	yes	Coronary artery bypass surgery compared with percutaneous coronary interventions for multivessel disease: a collaborative analysis of individual patient data from ten randomised trials	Lancet	Medicine	1	School of Medicine	School of Medicine	Medicine*			no	Medicine	Medicine
6	Easton, J. D., J. L. Saver, G. W. Albers, M. J. Alberts, S. Chaturvedi, E. Feldmann, T. S. Hatsukami, R. T. Higashida, S. C. Johnston, C. S. Kidwell, H. L. Lutsep, E. Miller and R. L. Sacco	2009	yes	Definition and Evaluation of Transient Ischemic Attack A Scientific Statement for Healthcare Professionals From the American Heart Association/American Stroke Association Stroke Council; Council on Cardiovascular Surgery and Anesthesia; Council on Cardiovascular Radiology and Intervention; Council on Cardiovascular Nursing; and the Interdisciplinary Council on Peripheral Vascular Disease The Amer…	Stroke	Brain; Vascular Diseases	2	?	?	Cerebrovascular Circulation*	Cerebrovascular Disorders*		yes	Vascular Diseases	Vascular Diseases
7	Nakamura, K., F. Barzi, R. Huxley, T. H. Lam, I. Suh, J. Woo, H. C. Kim, V. L. Feigin, D. Gu, M. Woodward and Collaboration Asia Pacific Cohort Studies	2009	yes	Does cigarette smoking exacerbate the effect of total cholesterol and high-density lipoprotein cholesterol on the risk of cardiovascular diseases?	Heart	Cardiology	1	Department of Epidemiology and Public Health, Kanazawa Medical University, Uchinada, Ishikawa, Japan	Department of Epidemiology and Public Health, Kanazawa Medical University, Uchinada, Ishikawa, Japan	Heart Diseases*			no	Vascular Diseases	Cardiology
8	Becquet, R., R. Bland, V. Leroy, N. C. Rollins, D. K. Ekouevi, A. Coutsoudis, F. Dabis, H. M. Coovadia, R. Salamon and M. L. Newell	2009	no	Duration, pattern of breastfeeding and postnatal transmission of HIV: Pooled analysis of individual data from west and south African cohorts	PLoS ONE	Medicine; Science	2	Africa Centre for Health and Population Studies	Africa Centre for Health and Population Studies	Medicine*	Science		yes	Medicine	Medicine
9	Kampmann, C., A. Linhart, R. B. Devereux and R. Schiffmann	2009	yes	Effect of agalsidase alfa replacement therapy on Fabry disease-related hypertrophic cardiomyopathy: a 12- to 36-month, retrospective, blinded echocardiographic pooled analysis	Clin Ther	Drug Therapy; Therapeutics	2	Division of Cardiology, University Children's Hospital, Mainz, Germany.		Cardiovascular System*			no	Vascular Diseases	Cardiology
10	Dignam, J. J., L. Huang, L. Ries, M. Reichman, A. Mariotto and E. Feuer	2009	yes	Estimating Breast Cancer-Specific and Other-Cause Mortality in Clinical Trial and Population-Based Cancer Registry Cohorts	Cancer	Neoplasms	1	Department of Health Studies and Cancer Research Center		Neoplasms*			no	Neoplasms	Neoplasms
11	Krewski, D., M. Jerrett, R. T. Burnett, R. Ma, E. Hughes, Y. Shi, M. C. Turner, C. A. Pope 3rd, G. Thurston, E. E. Calle, M. J. Thun, B. Beckerman, P. DeLuca, N. Finkelstein, K. Ito, D. K. Moore, K. B. Newbold, T. Ramsay, Z. Ross, H. Shin and B. Tempalski	2009	yes	Extended follow-up and spatial analysis of the American Cancer Society study linking particulate air pollution and mortality	Research report (Health Effects Institute)	Environmental Health	1	McLaughlin Centre for Population Health Risk Assessment, Institute of Population Health, University of Ottawa, Canada	McLaughlin Centre for Population Health Risk Assessment, University of Ottawa, Ottawa, Canada	Air Pollutants*	Vehicle Emissions*		yes	Environmental Health	Environmental Health
12	Inoue, M., S. Sasazuki, K. Wakai, T. Suzuki, K. Matsuo, T. Shimazu, I. Tsuji, K. Tanaka, T. Mizoue, C. Nagata, A. Tamakoshi, N. Sawada and S. Tsugane	2009	yes	Green tea consumption and gastric cancer in Japanese: a pooled analysis of six cohort studies	Gut	Gastroenterology	1	Epidemiology and Prevention Division, Research Center for Cancer Prevention and Screening, National Cancer Center, 5-1-1 Tsukiji, Chuo-ku, Tokyo 104-0045 Japan	Epidemiology and Prevention Division, Research Center for Cancer Prevention and Screening, National Cancer Center, 5-1-1 Tsukiji, Chuo-ku, Tokyo 104-0045 Japan	Gastroenterology*			no	Internal Medicine	Gastroenterology
13		2009	no	Impact of cigarette smoking on the relationship between body mass index and coronary heart disease: a pooled analysis of 3264 stroke and 2706 CHD events in 378579 individuals in the Asia Pacific region	BMC Public Health	Public Health	1	Nutrition and Lifestyle Division, The George Institute for International Health (First) The Asia Pacific Cohort Studies Collaboration (corresponding)		Public Health*	Epidemiology		yes	Public Health	Public Health
14	Risch, N., R. Herrell, T. Lehner, K. Y. Liang, L. Eaves, J. Hoh, A. Griem, M. Kovacs, J. Ott, K. R. Merikangas, Neil Risch, Richard Herrell, Thomas Lehner, Kung-Yee Liang, Lindon Eaves, Josephine Hoh, Andrea Griem, Maria Kovacs, Jurg Ott and Kathleen Ries Merikangas	2009	no	Interaction between the serotonin transporter gene (5-HTTLPR), stressful life events, and risk of depression: a meta-analysis	JAMA: Journal of the American Medical Association	Medicine	1	Institute for Human Genetics, University of California at San Francisco, and Kaiser Permanente Northern California Division of Research, Oakland, USA.	Genetic Epidemiology Research Branch, Intramural Research Program, National Institute of Mental Health, 35 Convent Dr, MSC#3720, Bethesda	Medicine*			no	Medicine	Medicine
15	Huth, C., T. Illig, C. Herder, C. Gieger, H. Grallert, C. Vollmert, W. Rathmann, Y. H. Hamid, O. Pedersen, T. Hansen, B. Thorand, C. Meisinger, A. Döring, N. Klopp, H. Gohlke, W. Lieb, C. Hengstenberg, V. Lyssenko, L. Groop, H. Ireland, J. W. Stephens, I. Wernstedt Asterholm, J. O. Jansson, H. Boeing, M. Möhlig, H. M. Stringham, M. Boehnke, J. Tuomilehto, J. M. Fernandez-Real, A. Lopez-Bermejo, L…	2009	yes	Joint analysis of individual participants' data from 17 studies on the association of the IL6 variant -174G>C with circulating glucose levels, interleukin-6 levels, and body mass index	Annals of Medicine	Medicine	1	Genomics, Diabetes and Endocrinology		Medicine*			no	Medicine	Medicine
16	Evangelou, E., K. Chapman, I. Meulenbelt, F. B. Karassa, J. Loughlin, A. Carr, M. Doherty, S. Doherty, J. J. Gómez-Reino, A. Gonzalez, B. V. Halldorsson, V. B. Hauksson, A. Hofman, D. J. Hart, S. Ikegawa, T. Ingvarsson, Q. Jiang, I. Jonsdottir, H. Jonsson and H. J. Kerkhof	2009	yes	Large-scale analysis of association between GDF5 and FRZB variants and osteoarthritis of the hip, knee, and hand	Arthritis & Rheumatism	Rheumatology	1	Department of Hygiene and Epidemiology		Arthritis*	Rheumatic Diseases*		yes	Internal Medicine	Rheumatology
17	Jones, A. P., R. D. Riley, P. R. Williamson and A. Whitehead	2009	yes	Meta-analysis of individual patient data versus aggregate data from longitudinal clinical trials	Clin Trials	Medicine; Therapeutics	2	Centre for Medical Statistics and Health Evaluation, School of Health Sciences, University of Liverpool		Clinical Trials as Topic*	Research Design	Therapies, Investigational	yes	Therapeutics	Therapeutics
18	Tworoger, S. S., M. A. Gates, I. M. Lee, J. E. Buring, L. Titus-Ernstoff, D. Cramer and S. E. Hankinson	2009	yes	Polymorphisms in the vitamin D receptor and risk of ovarian cancer in four studies	Cancer Res	Neoplasms	1	Channing Laboratory, Department of Medicine Department of Epidemiology		Neoplasms*			no	Neoplasms	Neoplasms
19	Michaud, D. S., C. N. Holick, T. T. Batchelor, E. Giovannucci and D. J. Hunter	2009	yes	Prospective study of meat intake and dietary nitrates, nitrites, and nitrosamines and risk of adult glioma	American Journal of Clinical Nutrition	Nutritional Sciences	1	Department of Epidemiology and Public Health, Imperial College London, United Kingdom		Nutritional Physiological Phenomena*			no	Nutritional Sciences	Nutritional Sciences
20	Kengne, Andre Pascal, Koshi Nakamura, Federica Barzi, L. A. M. Tai Hing, Rachel Huxley, G. U. Dongfeng, Anushka Patel, K. I. M. Hyeon Chang and Mark Woodward	2009	yes	Smoking, diabetes and cardiovascular diseases in men in the Asia Pacific region	Journal of Diabetes	Endocrinology	1			Diabetes Mellitus*			no	Endocrinology	Endocrinology
21	Kendrick, D.	2009	yes	The effect of education and home safety equipment on childhood thermal injury prevention: meta-analysis and meta-regression	Injury Prevention (1353-8047)	Pediatrics; Traumatology	2	Division of Primary Care, Floor 13, Tower Building, University Park, Nottingham	Division of Primary Care, Floor 13, Tower Building, University Park, Nottingham	Accident Prevention*	Wounds and Injuries*		yes	Specialties, Surgery	Traumatology
22	Breban, Romulus, Sonia Napravnik, James Kahn and Sally Blower	2009	no	Quantifying the treatment efficacy of reverse transcriptase inhibitors: new analyses of clinical data based on within-host modeling	BMC Public Health	Public Health	1	Semel Institute for Neuroscience and Human Behavior (irst and Corresponding) UCLA AIDS Institute, David Geffen School of Medicine (Corresponding)		Public Health*	Epidemiology		yes	Public Health	Public Health
23	Kaptoge, S., E. Di Angelantonio, G. Lowe, M. B. Pepys, S. G. Thompson, R. Collins and J. Danesh	2010	yes	C-reactive protein concentration and risk of coronary heart disease, stroke, and mortality: an individual participant meta-analysis	Lancet	Medicine	1	Emerging Risk Factors Collaboration Coordinating Centre, Department of Public Health and Primary Care,	Emerging Risk Factors Collaboration Coordinating Centre, Department of Public Health and Primary Care,	Medicine*			no	Medicine	Medicine

## Sheet: 2014
ID	Authors	Year	Epub date	Title	Journal	NLM Discipline(s)/Broad Subject Term(s)	Number of Disciplines	Affiliation of Lead Author	Affiliation of corresponding author	MesH	MesH	MesH	Multiple MesH Tags	Bucket
1	Cerhan, J. R., S. C. Moore, E. J. Jacobs, C. M. Kitahara, P. S. Rosenberg, H. O. Adami, J. O. Ebbert, D. R. English, S. M. Gapstur, G. G. Giles, P. L. Horn-Ross, Y. Park, A. V. Patel, K. Robien, E. Weiderpass, W. C. Willett, A. Wolk, A. Zeleniuch-Jacquotte, P. Hartge, L. Bernstein and A. Berrington de Gonzalez	2014	yes	A pooled analysis of waist circumference and mortality in 650,000 adults	Mayo Clin Proc	Medicine	1	Division of Epidemiology	Division of Epidemiology	Medicine*			no	Medicine	Medicine
2	Holmes, Michael V., Ruth Frikke-Schmidt, Daniela Melis, Robert Luben, Folkert W. Asselbergs, Jolanda M. A. Boer, Jackie Cooper, Jutta Palmen, Pia Horvat, Jorgen Engmann, Ka-Wah Li, N. Charlotte Onland-Moret, Marten H. Hofker, Meena Kumari, Brendan J. Keating, Jaroslav A. Hubacek, Vera Adamkova, Ruzena Kubinova, Martin Bobak and Kay-Tee Khaw	2014	yes	A systematic review and meta-analysis of 130,000 individuals shows smoking does not modify the association of APOE genotype on risk of coronary heart disease	Atherosclerosis (00219150)	Vascular Diseases	1	Department of Surgery, Division of Transplantation, Perelman School of Medicine, University of Pennsylvania, Philadelphia, PA, USA; Department of Epidemiology & Public Health, University College London, London		Arteriosclerosis*			no	Vascular Diseases	Vascular Diseases
3	Guxens, M., R. Garcia-Esteban, L. Giorgis-Allemand, J. Forns, C. Badaloni, F. Ballester, R. Beelen, G. Cesaroni, L. Chatzi, M. De Agostini, A. De Nazelle, M. Eeftens, M. F. Fernandez, A. Fernández-Somoano, F. Forastiere, U. Gehring, A. Ghassabian, B. Heude, V. W. V. Jaddoe, C. Klümper, M. Kogevinas, U. Krämer, B. Larroque, A. Lertxundi, N. Lertxuni, M. Murcia, V. Navel, M. Nieuwenhuijsen, D. Port…	2014	yes	Air pollution during pregnancy and childhood cognitive and psychomotor development: Six european birth cohorts	Epidemiology	Epidemiology	1	Center for Research in Environmental Epidemiology, Barcelona, Spain; bHospital del Mar Research Institute, Barcelona, Spain; cSpanish Consortium for Research on Epidemiology and Public Health (CIBERESP), Instituto de Salud Carlos III, Madrid	Center for Research in Environmental Epidemiology, Barcelona, Spain; bHospital del Mar Research Institute, Barcelona, Spain; cSpanish Consortium for Research on Epidemiology and Public Health (CIBERESP), Instituto de Salud Carlos III, Madrid	Epidemiology*			no	Public Health	Public Health
4	Thrift, Aaron P., Michael B. Cook, Thomas L. Vaughan, Lesley A. Anderson, Liam J. Murray, David C. Whiteman, Nicholas J. Shaheen and Douglas A. Corley	2014	yes	Alcohol and the Risk of Barrett's Esophagus: A Pooled Analysis from the International BEACON Consortium	American Journal of Gastroenterology (Springer Nature)	Gastroenterology	1	Program in Epidemiology, Fred Hutchinson Cancer Research Center		Gastroenterology*			no	Internal Medicine	Gastroenterology
5	Bethea, T. N., C. M. Kitahara, J. Sonderman, A. V. Patel, C. Harvey, S. F. Knutsen, Y. Park, S. Y. Park, G. E. Fraser, E. J. Jacobs, M. P. Purdue, R. Z. Stolzenberg-Solomon, E. M. Gillanders, W. J. Blot, J. R. Palmer and L. N. Kolonel	2014	yes	A Pooled analysis of body mass index and pancreatic cancer mortality in African Americans	Cancer Epidemiology Biomarkers and Prevention	Biochemistry; Epidemiology; Neoplasms	2	Slone Epidemiology Center at Boston University		Genetic Markers*	Neoplasms*		yes	Neoplasms	Neoplasms
6	Holmes, M. V., C. E. Dale, L. Zuccolo, R. J. Silverwood, Y. Guo, Z. Ye, D. Prieto-Merino, A. Dehghan, S. Trompet, A. Wong, A. Cavadino, D. Drogan, S. Padmanabhan, S. Li, A. Yesupriya, M. Leusink, J. Sundstrom, J. A. Hubacek, H. Pikhart, D. I. Swerdlow, A. G. Panayiotou, S. A. Borinskaya, C. Finan, S. Shah, K. B. Kuchenbaecker, T. Shah, J. Engmann, L. Folkersen, P. Eriksson, F. Ricceri, O. Melande…	2014	no	Association between alcohol and cardiovascular disease: Mendelian randomisation analysis based on individual participant data	BMJ (Online)	Medicine	1	Genetic Epidemiology Group (First author) Department of Surgery(First author) Center for Clinical Epidemiology and Biostatistics(First author) Faculty of Epidemiology and Population Health (co-first author) Faculty of Epidemiology and Public Health (corresponding)		Medicine*			no	Medicine	Medicine
7	Gibson, T. M., Y. Park, K. Robien, M. S. Shiels, A. Black, J. N. Sampson, M. P. Purdue, L. E. Beane Freeman, G. Andreotti, S. J. Weinstein, D. Albanes, J. F. Fraumeni, R. E. Curtis, A. Berrington De Gonzalez and L. M. Morton	2014	yes	Body mass index and risk of second obesity-associated cancers after colorectal cancer: A pooled analysis of prospective cohort studies	Journal of Clinical Oncology	Neoplasms	1	National Cancer Institute, Bethesda, MD	St Jude Children's Research Hospital, 262 Danny Thomas Place, Mail Stop 735, Memphis, TN	Medical Oncology*			no	Neoplasms	Neoplasms
8	Zheng, W., D. F. McLerran, B. A. Rolland, Z. Fu, P. Boffetta, J. He, P. C. Gupta, K. Ramadas, S. Tsugane, F. Irie, A. Tamakoshi, Y. T. Gao, W. P. Koh, X. O. Shu, K. Ozasa, Y. Nishino, I. Tsuji, H. Tanaka, C. J. Chen, J. M. Yuan, Y. O. Ahn, K. Y. Yoo, H. Ahsan, W. H. Pan, Y. L. Qiao, D. Gu, M. S. Pednekar, C. Sauvaget, N. Sawada, T. Sairenchi, G. Yang, R. Wang, Y. B. Xiang, W. Ohishi, M. Kakizaki,…	2014	yes	Burden of Total and Cause-Specific Mortality Related to Tobacco Smoking among Adults Aged ≥45 Years in Asia: A Pooled Analysis of 21 Cohorts	PLoS Medicine	Medicine	1	Division of Epidemiology; Vanderbilt Epidemiology Center; Vanderbilt-Ingram Cancer Center,	Division of Epidemiology; Vanderbilt Epidemiology Center; Vanderbilt-Ingram Cancer Center,	Medicine*	Public Health		yes	Medicine	Medicine
9	Holmes, M. V., L. A. Lange, T. Palmer, M. B. Lanktree, K. E. North, B. Almoguera, S. Buxbaum, H. R. Chandrupatla, C. C. Elbers, Y. Guo, R. C. Hoogeveen, J. Li, Y. R. Li, D. I. Swerdlow, M. Cushman, T. S. Price, S. P. Curtis, M. Fornage, H. Hakonarson, S. R. Patel, S. Redline, D. S. Siscovick, M. Y. Tsai, J. G. Wilson, Y. T. van der Schouw, G. A. FitzGerald, A. D. Hingorani, J. P. Casas, P. I. de …	2014	yes	Causal effects of body mass index on cardiometabolic traits and events: a Mendelian randomization analysis	Am J Hum Genet	Genetics, Medical	1	Division of Transplantation, Department of Surgery, Perelman School of Medicine, University of Pennsylvania, 3400 Spruce Street, Philadelphia, PA 19104, USA; Genetic Epidemiology Group, Institute of Cardiovascular Science, Faculty of Population Health Sciences, University College London, 1–19 Torrington Place, London WC1E 6BT, UK	Division of Transplantation, Department of Surgery, Perelman School of Medicine, University of Pennsylvania, 3400 Spruce Street, Philadelphia, PA 19104, USA; Center for Applied Genomics, Abramson Research Center, The Children’s Hospital of Philadelphia, Philadelphia, PA 19104, USA; Department of Pediatrics, Perelman School of Medicine, University of Pennsylvania, 3400 Spruce Street, Philadelphia,…	Genetics*			no	Genetics	Genetics
10	Huang, Yen-Fang, Jyh-Yuan Yang, Kenrad E. Nelson, Hsu-Sung Kuo, Chin-Yin Lew-Ting, Chin-Hui Yang, Chang-Hsun Chen, Feng-Yee Chang and Hui-Rong Liu	2014	yes	Changes in HIV incidence among people who inject drugs in Taiwan following introduction of a harm reduction program: a study of two cohorts	PLoS Medicine	Medicine	1	Centers for Disease Control, Ministry of Health and Welfare	Centers for Disease Control, Ministry of Health and Welfare; Department of Epidemiology,	Medicine*	Public Health		yes	Medicine	Medicine
11	Yakoob, M. Y., P. Shi, F. B. Hu, H. Campos, K. M. Rexrode, E. J. Orav, W. C. Willett and D. Mozaffarian	2014	yes	Circulating biomarkers of dairy fat and risk of incident stroke in U.S. men and women in 2 large prospective cohorts	Am J Clin Nutr	Nutritional Sciences	1	Departments of Epidemiology, Harvard school of public health	Departments of Epidemiology, Harvard school of public health	Nutritional Physiological Phenomena*			no	Nutritional Sciences	Nutritional Sciences
12	Crowe, F. L., P. N. Appleby, R. C. Travis, M. Barnett, T. M. Brasky, H. B. Bueno-De-mesquita, V. Chajes, J. E. Chavarro, M. D. Chirlaque, D. R. English, R. A. Gibson, G. G. Giles, G. E. Goodman, S. M. Henning, R. Kaaks, I. B. King, L. N. Kolonel, A. R. Kristal, M. L. Neuhouser, S. Y. Park, G. Severi, A. Siddiq, M. J. Stampfer, P. Stattin, C. M. Tangen, A. Tjønneland, D. Trichopoulos, R. Tumino, L…	2014	yes	Circulating fatty acids and prostate cancer risk: Individual participant meta-analysis of prospective studies	Journal of the National Cancer Institute	Neoplasms	1	Cancer Epidemiology Unit, plus about 20 other institutes…	Cancer Epidemiology Unit, plus about 20 other institutes…	Neoplasms*			no	Neoplasms	Neoplasms
13	Elke, G., M. Wang, N. Weiler, A. G. Day and D. K. Heyland	2014	no	Close to recommended caloric and protein intake by enteral nutrition is associated with better clinical outcome of critically ill septic patients: secondary analysis of a large international nutrition database	Crit Care	Critical Care	1	Department of Anaesthesiology and Intensive Care Medicine, University Medical Centre Schleswig-Holstein,	Clinical Evaluation Research Unit, Kingston General Hospital	Critical Care			no	Critical Care	Critical Care
14	McLean, Robert R., Michelle D. Shardell, Dawn E. Alley, Peggy M. Cawthon, Maren S. Fragala, Tamara B. Harris, Anne M. Kenny, Katherine W. Peters, Luigi Ferrucci, Jack M. Guralnik, Stephen B. Kritchevsky, Douglas P. Kiel, Maria T. Vassileva, Qian-Li Xue, Subashan Perera, Stephanie A. Studenski and Thuy-Tien L. Dam	2014	no	Criteria for Clinically Relevant Weakness and Low Lean Mass and Their Longitudinal Association With Incident Mobility Impairment and Mortality: The Foundation for the National Institutes of Health (FNIH) Sarcopenia Project	Journals of Gerontology Series A: Biological Sciences & Medical Sciences	Geriatrics	1	Hebrew SeniorLife Institute for Aging Research	Hebrew SeniorLife Institute for Aging Research	Geriatrics*			no	Geriatrics	Geriatrics
15	Genkinger, J. M., M. Wang, R. Li, D. Albanes, K. E. Anderson, L. Bernstein, P. A. van den Brandt, D. R. English, J. L. Freudenheim, C. S. Fuchs, S. M. Gapstur, G. G. Giles, R. A. Goldbohm, N. Håkansson, P. L. Horn-Ross, A. Koushik, J. R. Marshal, M. L. McCullough, A. B. Miller, K. Robien, T. E. Rohan, C. Schairer, D. T. Silverman, R. Z. Stolzenberg-Solomon, J. Virtamo, W. C. Willett, A. Wolk, R. …	2014	yes	Dairy products and pancreatic cancer risk: A pooled analysis of 14 cohort studies	Annals of Oncology	Neoplasms	1	Department of Epidemiology		Neoplasms*			no	Neoplasms	Neoplasms
16	Bosetti, C., V. Rosato, D. Li, D. Silverman, G. M. Petersen, P. M. Bracci, R. E. Neale, J. Muscat, K. Anderson, S. Gallinger, S. H. Olson, A. B. Miller, H. Bas Bueno-de-Mesquita, G. Scelo, V. Janout, I. Holcatova, P. Lagiou, D. Serraino, E. Lucenteforte and E. Fabianova	2014	yes	Diabetes, antidiabetic medications, and pancreatic cancer risk: an analysis from the International Pancreatic Cancer Case-Control Consortium	Annals of Oncology	Neoplasms	1	Department of Epidemiology		Neoplasms*			no	Neoplasms	Neoplasms
17	Boeke, C. E., A. H. Eliassen, W. Y. Chen, E. Cho, M. D. Holmes, B. Rosner, W. C. Willett and R. M. Tamimi	2014	yes	Dietary fat intake in relation to lethal breast cancer in two large prospective cohort studies	Breast Cancer Res Treat	Neoplasms	1	Department of Epidemiology Channing Division of Network Medicine		Breast Neoplasms*			no	Neoplasms	Neoplasms
18	Clifton, P.	2014	yes	Do dipeptidyl peptidase IV (DPP-IV) inhibitors cause heart failure?	Clin Ther	Drug Therapy; Therapeutics	2	Department of Medicine		Cardiovascular System*			no	Vascular Diseases	Cardiology
19	Allepuz, A., L. Havelin, T. Barber, A. Sedrakyan, S. Graves, B. Bordini, D. Hoeffel, G. Cafri and E. Paxton	2014	no	Effect of femoral head size on metal-on-HXLPE hip arthroplasty outcome in a combined analysis of six national and regional registries	J Bone Joint Surg Am	General Surgery; Orthopedics	2	Novartis Farmacéutica, SA, Carrer de la Marina, 206, 08013 Barcelona, Spain		Orthopedics*	General Surgery*		yes	Specialties, Surgery	Orthopedics
20	Muthuri, S. G., S. Venkatesan, P. R. Myles, J. Leonardi-Bee, T. S. A. Al Khuwaitir, A. Al Mamun, A. P. Anovadiya, E. Azziz-Baumgartner, C. Báez, M. Bassetti, B. Beovic, B. Bertisch, I. Bonmarin, R. Booy, V. H. Borja-Aburto, H. Burgmann, B. Cao, J. Carratala, J. T. Denholm, S. R. Dominguez, P. A. D. Duarte, G. Dubnov-Raz, M. Echavarria, S. Fanella, Z. Gao, P. Gérardin, M. Giannella, S. Gubbels, J.…	2014	yes	Effectiveness of neuraminidase inhibitors in reducing mortality in patients admitted to hospital with influenza A H1N1pdm09 virus infection: A meta-analysis of individual participant data	The Lancet Respiratory Medicine	Pulmonary Medicine	1	Division of Epidemiology and Public Health, University of Nottingham, Nottingham, UK	Division of Epidemiology and Public Health, University of Nottingham, Nottingham, UK	Respiratory Tract Diseases*			no	Internal Medicine	Internal Medicine
21	Haider, A., A. Yassin, G. Doros and F. Saad	2014	yes	Effects of long-term testosterone therapy on patients with "diabesity": results of observational studies of pooled analyses in obese hypogonadal men with type 2 diabetes	Int J Endocrinol	Endocrine System Diseases; Endocrinology (MeSH)	2	Private Urology Practice, 27570 Bremerhaven, Germany	Research Department, Gulf Medical University, Ajman, UAE; Global Medical Affairs Andrology, Bayer Pharma, 13353 Berlin, Germany	Endocrine System Diseases	Endocrinology*		yes	Endocrinology	Endocrinology
22	Gall, S., Q. L. Huynh, C. G. Magnussen, M. Juonala, J. S. Viikari, M. Kähönen, T. Dwyer, O. T. Raitakari and A. Venn	2014	yes	Exposure to parental smoking in childhood or adolescence is associated with increased carotid intima-media thickness in young adults: evidence from the Cardiovascular Risk in Young Finns study and the Childhood Determinants of Adult Health Study	Eur Heart J	Cardiology	1	Menzies Research Institute Tasmania, University of Tasmania, Medical Science	Menzies Research Institute Tasmania, University of Tasmania, Medical Science	Cardiology			no	Vascular Diseases	Cardiology
23	Park, D. W., R. M. Clare, P. J. Schulte, K. S. Pieper, L. K. Shaw, R. M. Califf, E. M. Ohman, F. Van de Werf, S. Hirji, R. A. Harrington, P. W. Armstrong, C. B. Granger, M. H. Jeong and M. R. Patel	2014	no	Extent, location, and clinical significance of non-infarct-related coronary artery disease among patients with ST-elevation myocardial infarction	JAMA	Medicine	1	Division of Cardiology, Asan Medical Center, University of Ulsan College of Medicine, Seoul, Korea2Duke Clinical Research Institute, Durham, North Carolina.	Duke Clinical Research Institute, Duke University Medical Center, 2400 Pratt St, Durham, NC 27715	Medicine*			no	Medicine	Medicine
24	Russ, Tom C., Mika Kivimäki, John M. Starr, Emmanuel Stamatakis and G. David Batty	2014	?	Height in relation to dementia death: individual participant meta-analysis of 18 UK prospective cohort studies	British Journal of Psychiatry	Psychiatry	1	Alzheimer Scotland Dementia Research Centre, University of Edinburgh, Scottish Dementia Clinical Research Network, National Health Service (NHS) Scotland, Centre for Cognitive Ageing and Cognitive Epidemiology, and Division of Psychiatry, University of Edinburgh		Psychiatry*			no	Psychiatry	Psychiatry
25	Beachler, D. C., A. G. Abraham, M. J. Silverberg, Y. Jing, C. Fakhry, M. J. Gill, R. Dubrow, M. M. Kitahata, M. B. Klein, A. N. Burchell, P. T. Korthuis, R. D. Moore and G. D'Souza	2014	yes	Incidence and risk factors of HPV-related and HPV-unrelated Head and Neck Squamous Cell Carcinoma in HIV-infected individuals	Oral Oncol	Neoplasms	1	Department of Epidemiology	Department of Epidemiology	Mouth Diseases	Mouth Neoplasms		yes	Neoplasms	Neoplasms
26	Heikkilä, Katriina, Ida E. H. Madsen, Solja T. Nyberg, Eleonor I. Fransson, Kirsi Ahola, Lars Alfredsson, Jakob B. Bjorner, Marianne Borritz, Hermann Burr, Nico Dragano, Jane E. Ferrie, Anders Knutsson, Markku Koskenvuo, Aki Koskinen, Martin L. Nielsen, Maria Nordin, Jan H. Pejtersen, Jaana Pentti, Reiner Rugulies and Tuula Oksanen	2014	yes	Job Strain and the Risk of Inflammatory Bowel Diseases: Individual-Participant Meta-Analysis of 95 000 Men and Women	PLoS ONE	Medicine; Science	2	Finnish Institute of Occupational Health,	Finnish Institute of Occupational Health,	Medicine*	Science		yes	Medicine	Medicine
27	Nyberg, Solja T., Eleonor I. Fransson, Katriina Heikkilä, Kirsi Ahola, Lars Alfredsson, Jakob B. Bjorner, Marianne Borritz, Hermann Burr, Nico Dragano, Marcel Goldberg, Mark Hamer, Markus Jokela, Anders Knutsson, Markku Koskenvuo, Aki Koskinen, Anne Kouvonen, Constanze Leineweber, Ida E. H. Madsen, Linda L. Magnusson Hanson and Michael G. Marmot	2014	no	Job Strain as a Risk Factor for Type 2 Diabetes: A Pooled Analysis of 124,808 Men and Women	Diabetes Care	Endocrinology	1	Finnish Institute of Occupational Health	Finnish Institute of Occupational Health	Diabetes Mellitus*			no	Endocrinology	Endocrinology
28	Cesaroni, G., F. Forastiere, M. Stafoggia, Z. J. Andersen, C. Badaloni, R. Beelen, B. Caracciolo, U. de Faire, R. Erbel, K. T. Eriksen, L. Fratiglioni, C. Galassi, R. Hampel, M. Heier, F. Hennig, A. Hilding, B. Hoffmann, D. Houthuijs, K. H. Jöckel, M. Korek, T. Lanki, K. Leander, P. K. Magnusson, E. Migliore, C. G. Ostenson, K. Overvad, N. L. Pedersen, J. P. J, J. Penell, G. Pershagen, A. Pyko, O…	2014	no	Long term exposure to ambient air pollution and incidence of acute coronary events: prospective cohort study and meta-analysis in 11 European cohorts from the ESCAPE Project	BMJ	Medicine	1	Department of Epidemiology		Medicine*			no	Medicine	Medicine
29	Murakami, Y.	2014	yes	Meta-analyses using individual participant data from cardiovascular cohort studies in Japan: Current status and future directions	Journal of Epidemiology	Epidemiology	1	Medical Statistics		Epidemiology*			no	Public Health	Epidemiology
30	Bailey, H. D., L. Fritschi, C. Infante-Rivard, D. C. Glass, L. Miligi, J. D. Dockerty, T. Lightfoot, J. Clavel, E. Roman, L. G. Spector, P. Kaatsch, C. Metayer, C. Magnani, E. Milne, S. Polychronopoulou, J. Simpson, J. Rudant, V. Sidi, R. Rondelli, L. Orsi, A. Y. Kang, E. Petridou and J. Schüz	2014	yes	Parental occupational pesticide exposure and the risk of childhood leukemia in the offspring: Findings from the childhood leukemia international consortium	International Journal of Cancer	Neoplasms	1	International Agency for Research on Cancer (IARC), Section of Environment and Radiation, 150 Cours Albert Thomas, Lyon Cedex 08, France	International Agency for Research on Cancer (IARC), Section of Environment and Radiation, 150 Cours Albert Thomas, Lyon Cedex 08, France	Neoplasms*			no	Neoplasms	Neoplasms
31	Levin, D., S. Bell, R. Sund, S. A. Hartikainen, J. Tuomilehto, E. Pukkala, I. Keskimäki, E. Badrick, A. G. Renehan, I. E. Buchan, S. L. Bowker, J. K. Minhas-Sandhu, Z. Zafari, C. Marra, J. A. Johnson, B. H. Stricker, A. G. Uitterlinden, A. Hofman, R. Ruiter, C. E. de Keyser, T. M. MacDonald, S. H. Wild, P. M. McKeigue and H. M. Colhoun	2014	yes	Pioglitazone and bladder cancer risk: a multipopulation pooled, cumulative exposure analysis	Diabetologia	Endocrinology	1	Diabetes Epidemiology Group, Population Health Sciences, University of Dundee	Renal Unit, Ninewells Hospital, National Health Service Tayside, Dundee, United Kingdom; Population Health Sciences Division, Medical Research Institute, University of Dundee	Diabetes Mellitus*			no	Endocrinology	Endocrinology
32	Mataftsi, A., A. B. Haidich, S. Kokkali, P. K. Rabiah, E. Birch, D. R. Stager, R. Cheong-Leen, V. Singh, J. E. Egbert, W. F. Astle, S. R. Lambert, P. Amitabh, A. O. Khan, J. Grigg, M. Arvanitidou, S. A. Dimitrakos and K. K. Nischal	2014	yes	Postoperative glaucoma following infantile cataract surgery: An individual patient data meta-analysis	JAMA Ophthalmology	Ophthalmology	1	Second Department of Ophthalmology, School of Medicine, Aristotle University of Thessaloniki, Thessaloniki, Greece.	Second Department of Ophthalmology, School of Medicine, Aristotle University of Thessaloniki, N Efkarpia, Thessaloniki 56429, Greece	Eye Diseases*	Ophthalmologic Surgical Procedures		yes	Specialties, Surgery	Ophthalmology
33	Batty, G. D., T. C. Russ, E. Stamatakis and M. Kivima¨ki	2014	yes	Psychological distress and risk of peripheral vascular disease, abdominal aortic aneurysm, and heart failure: Pooling of sixteen cohort studies	Atherosclerosis	Vascular Diseases	1	Department of Epidemiology and Public Health, University College, London, UK; Centre for Cognitive Ageing & Cognitive Epidemiology, University of Edinburgh, UK; Alzheimer Scotland Dementia Research Centre		Arteriosclerosis*			no	Vascular Diseases	Vascular Diseases
34	Hansson, J., M. R. Galanti, M. P. Hergens, P. Fredlund, A. Ahlbom, L. Alfredsson, R. Bellocco, G. Engström, M. Eriksson, J. Hallqvist, B. Hedblad, J. H. Jansson, N. L. Pedersen, Y. Trolle Lagerros, P. O. Östergren and C. Magnusson	2014	yes	Snus (Swedish smokeless tobacco) use and risk of stroke: Pooled analyses of incidence and survival	Journal of Internal Medicine	Internal Medicine	1	Department of Public Health Sciences	Department of Public Health Sciences	Internal Medicine*			no	Internal Medicine	Internal Medicine
35	Bastos, Mayara L., Hamidah Hussain, Karin Weyer, Lourdes Garcia-Garcia, Vaira Leimane, Chi Chiu Leung, Masahiro Narita, Jose M. Penã, Alfredo Ponce-de-Leon, Kwonjune J. Seung, Karen Shean, José Sifuentes-Osornio, Martie Van der Walt, Tjip S. Van der Werf, Wing Wai Yew and Dick Menzies	2014	yes	Treatment Outcomes of Patients With Multidrug-Resistant and Extensively Drug-Resistant Tuberculosis According to Drug Susceptibility Testing to First- and Second-line Drugs: An Individual Patient Data Meta-analysis	Clinical Infectious Diseases	Communicable Diseases	1	Tuberculosis Scientific League, Rio de Janeiro, Brazil	Montreal Chest Institute	Communicable Diseases*			no	Communicable Diseases	Communicable Diseases
36	Ferrarini, Tommy, Kenneth Nelson and Ola Sjöberg	2014	yes	Unemployment insurance and deteriorating self-rated health in 23 European countries	Journal of Epidemiology & Community Health	Epidemiology; Health Services; Public Health	2	Swedish Institute for Social Research	Swedish Institute for Social Research	Community Health Services*	Epidemiology*	Social Medicine*	yes	Public Health	Public Health
37	Hergens, M. P., R. Galanti, J. Hansson, P. Fredlund, A. Ahlbom, L. Alfredsson, R. Bellocco, M. Eriksson, E. I. Fransson, J. Hallqvist, J. H. Jansson, A. Knutsson, N. Pedersen, Y. T. Lagerros, P. O. Ostergren and C. Magnusson	2014	yes	Use of Scandinavian moist smokeless tobacco (snus) and the risk of atrial fibrillation	Epidemiology	Epidemiology	1	Department of Communicable Disease Control, Stockholm County Council, Stockholm	Department of Communicable Disease Control, Stockholm County Council, Stockholm	Epidemiology*			no	Public Health	Public Health
38	Schöttker, B., R. Jorde, A. Peasey, B. Thorand, E. H. Jansen, Ld Groot, M. Streppel, J. Gardiner, J. M. Ordóñez-Mena, L. Perna, T. Wilsgaard, W. Rathmann, E. Feskens, E. Kampman, G. Siganos, I. Njølstad, E. B. Mathiesen, R. Kubínová, A. Pająk, R. Topor-Madry, A. Tamosiunas, M. Hughes, F. Kee, M. Bobak, A. Trichopoulou, P. Boffetta and H. Brenner	2014	no	Vitamin D and mortality: meta-analysis of individual participant data from a large consortium of cohort studies from Europe and the United States	BMJ	Medicine	1	Division of Clinical Epidemiology and Aging Research		Medicine*			no	Medicine	Medicine
39	Maas, M., P. J. Nelemans, V. Valentini, C. H. Crane, C. Capirci, C. Rödel, G. M. Nash, L. J. Kuo, R. Glynne-Jones, J. García-Aguilar, J. Suárez, F. A. Calvo, S. Pucciarelli, S. Biondo, G. Theodoropoulos, D. M. Lambregts, R. G. Beets-Tan and G. L. Beets	2015	yes	Adjuvant chemotherapy in rectal cancer: defining subgroups who may benefit after neoadjuvant chemoradiation and resection: a pooled analysis of 3,313 patients	Int J Cancer	Neoplasms	1	Department of Surgery, Maastricht University Medical Centre, Maastricht	Department of Surgery, Maastricht University Medical Centre, Maastricht	Neoplasms*			no	Neoplasms	Neoplasms
40	Conway, D. I., D. R. Brenner, A. D. McMahon, L. M. Macpherson, A. Agudo, W. Ahrens, C. Bosetti, H. Brenner, X. Castellsague, C. Chen, M. P. Curado, O. A. Curioni, L. Dal Maso, A. W. Daudt, J. F. de Gois Filho, G. D'Souza, V. Edefonti, E. Fabianova, L. Fernandez, S. Franceschi, M. Gillison, R. B. Hayes, C. M. Healy, R. Herrero, I. Holcatova, V. Jayaprakash, K. Kelsey, K. Kjaerheim, S. Koifman, C. …	2015	yes	Estimating and explaining the effect of education and income on head and neck cancer risk: INHANCE consortium pooled analysis of 31 case-control studies from 27 countries	Int J Cancer	Neoplasms	1	Glasgow Dental School, College of Medical, Veterinary and Life Sciences, University of Glasgow	Glasgow Dental School, College of Medical, Veterinary and Life Sciences, University of Glasgow	Neoplasms*			no	Neoplasms	Neoplasms
41	Arnaud, L., A. Mathian, H. Devilliers, A. Ruffatti, M. Tektonidou, R. Forastiero, V. Pengo, M. Lambert, G. Lefevre, M. A. Martinez-Zamora, J. Balasch, D. Wahl and Z. Amoura	2015	yes	Patient-level analysis of five international cohorts further confirms the efficacy of aspirin for the primary prevention of thrombosis in patients with antiphospholipid antibodies	Autoimmun Rev	Allergy and Immunology	1	1. AP-HP, Groupe Hospitalier Pitié-Salpêtrière, E3M Institute, 2. Department of Internal Medicine & French National Reference Center For Systemic Lupus and Antiphospholipid Syndrome, F-75013, Paris; 3. Inserm UMR-S 1136, Institut Pierre Louis d'Epidémiologie et de Santé Publique (iPLESP), F-75013 Paris		Autoimmunity*			no	Allergy and Immunology	Allergy and Immunology
42	Muraki, I., H. Wu, F. Imamura, F. Laden, E. B. Rimm, F. B. Hu, W. C. Willett and Q. Sun	2015	yes	Rice consumption and risk of cardiovascular disease: results from a pooled analysis of 3 U.S. cohorts	Am J Clin Nutr	Nutritional Sciences	1	Departments of Nutrition	Department of Nutrition, Harvard School of Public Health, 665 Huntington Avenue, Boston, USA	Nutritional Physiological Phenomena*			no	Nutritional Sciences	Nutritional Sciences
43	Cook, M. B., P. Guénel, S. M. Gapstur, P. A. van den Brandt, K. B. Michels, J. T. Casagrande, R. Cooke, S. K. Van Den Eeden, M. Ewertz, R. T. Falk, M. M. Gaudet, G. Gkiokas, L. A. Habel, A. W. Hsing, K. Johnson, L. N. Kolonel, C. La Vecchia, E. Lynge, J. H. Lubin, V. A. McCormack, E. Negri, H. Olsson, D. Parisi, E. T. Petridou, E. Riboli, H. D. Sesso, A. Swerdlow, D. B. Thomas, W. C. Willett and …	2015	yes	Tobacco and alcohol in relation to male breast cancer: an analysis of the male breast cancer pooling project consortium	Cancer Epidemiol Biomarkers Prev	Biochemistry; Epidemiology; Neoplasms	2	Hormonal and Reproductive Epidemiology Branch, Division of Cancer Epidemiology and Genetics, National Cancer Institute		Genetic Markers*	Neoplasms*		yes	Neoplasms	Neoplasms
44	Mondul, A. M., I. M. Shui, K. Yu, S. J. Weinstein, K. K. Tsilidis, A. D. Joshi, A. Agudo, C. D. Berg, A. Black, J. E. Buring, D. I. Chasman, M. M. Gaudet, C. Haiman, S. E. Hankinson, B. E. Henderson, R. N. Hoover, D. J. Hunter, K. T. Khaw, T. Kühn, M. Kvaskoff, L. Le Marchand, S. Lindström, M. L. McCullough, K. Overvad, P. H. Peeters, E. Riboli, P. M. Ridker, D. O. Stram, M. Sund, D. Trichopoulos…	2015	yes	Vitamin D-associated genetic variation and risk of breast cancer in the breast and prostate cancer cohort consortium (BPC3)	Cancer Epidemiol Biomarkers Prev	Biochemistry; Epidemiology; Neoplasms	2	University of Michigan School of Public Health, Department of Epidemiology		Genetic Markers*	Neoplasms*		yes	Neoplasms	Neoplasms

## Sheet: 2019
ID	Authors	Year	Epub date	Title	Journal	NLM Discipline(s)/Broad Subject Term(s)	Number of Disciplines	Affiliation of Lead Author	Affiliation of corresponding author	MesH	MesH	MesH	Multiple MesH Tags	Bucket
1	Zammit, A. R., A. M. Piccinin, E. C. Duggan, A. Koval, S. Clouston, A. Robitaille, C. L. Brown, P. Handschuh, C. Wu, V. Jarry, D. Finkel, R. B. Graham, G. Muniz-Terrera, M. P. Björk, D. Bennett, D. J. Deeg, B. Johansson, M. J. Katz, J. Kaye, R. B. Lipton, M. Martin, N. L. Pederson, A. Spiro, D. Zimprich and S. M. Hofer	2019	yes	A coordinated multi-study analysis of the longitudinal association between handgrip strength and cognitive function in older adults	J Gerontol B Psychol Sci Soc Sci	Geriatrics; Psychology; Social Sciences	NA	Saul B. Korey Department of Neurology, Albert Einstein College of Medicine, Bronx, New York	Korey Department of Neurology, Albert Einstein College of Medicine, 1225 Morris Park Avenue, Van Etten 3C-9A, Bronx, NY 10461	Aging*	Geriatrics	Psychology, Social	yes	Geriatrics	Geriatrics
2	Milaneschi, Y., W. J. Peyrot, M. G. Nivard, H. Mbarek, D. I. Boomsma and B. W.J.H. Penninx	2019	no	A role for vitamin D and omega-3 fatty acids in major depression? An exploration using genomics	Translational Psychiatry	Psychiatry	1	Department of Psychiatry, Amsterdam Public Health and Amsterdam Neuroscience, Amsterdam UMC, Vrije Universiteit/GGZ inGeest, Amsterdam, Netherlands	Department of Psychiatry, Amsterdam Public Health and Amsterdam Neuroscience, Amsterdam UMC, Vrije Universiteit/GGZ inGeest, Amsterdam, Netherlands	Health Policy	Neurosciences	Translational Medical Research	yes	Psychiatry	Psychiatry
3	Dilworth, T. J., A. M. Casapao, O. M. Ibrahim, D. M. Jacobs, D. R. Bowers, N. D. Beyda and R. C. Mercier	2019	yes	Adjuvant β-Lactam Therapy Combined with Vancomycin for Methicillin-Resistant Staphylococcus aureus Bacteremia: Does β-Lactam Class Matter?	Antimicrob Agents Chemother	Anti-Infective Agents	1	Department of Pharmacy Services		Anti-Bacterial Agents*	Drug Therapy*		yes	Drug Therapy	Drug Therapy
4	Sibon, D., D. P. Nguyen, N. Schmitz, R. Suzuki, A. L. Feldman, R. Gressin, L. Lamant, D. D. Weisenburger, A. Rosenwald, S. Nakamura, M. Ziepert, M. J. Maurer, M. Bast, J. O. Armitage, J. M. Vose, H. Tilly, J. P. Jais and K. J. Savage	2019	yes	ALK-positive anaplastic large-cell lymphoma in adults: An individual patient data pooled analysis of 263 patients	Haematologica	Hematology	1	Hematology Department, Necker University Hospital, Greater Paris University Hospitals, Paris Descartes University - Sorbonne Paris Cité, Paris	Hematology Department, Necker University Hospital, Greater Paris University Hospitals, Paris Descartes University - Sorbonne Paris Cité, Paris	Hematology*			no	Internal Medicine	Hematology
5	Chakravarty, Tarun, Akshar Patel, Samir Kapadia, Matthias Raschpichler, Richard W. Smalling, Wilson Y. Szeto, Yigal Abramowitz, Wen Cheng, Pamela S. Douglas, Rebecca T. Hahn, Howard C. Herrmann, Dean Kereiakes, Lars Svensson, Sung-Han Yoon, Vasilis C. Babaliaros, Susheel Kodali, Vinod H. Thourani, Maria C. Alu, Yangbo Liu and Thomas McAndrew	2019	yes	Anticoagulation After Surgical or Transcatheter Bioprosthetic Aortic Valve Replacement	Journal of the American College of Cardiology (JACC)	Cardiology	1	Smidt Heart Institute	Smidt Heart Institute	Cardiology*			no	Vascular Diseases	Cardiology
6	Grams, M. E., A. Surapaneni, S. H. Ballew, L. J. Appel, E. Boerwinkle, L. E. Boulware, T. K. Chen, J. Coresh, M. Cushman, J. Divers, O. M. Gutiérrez, M. R. Irvin, J. H. Ix, J. B. Kopp, L. H. Kuller, C. D. Langefeld, M. S. Lipkowitz, K. J. Mukamal, S. K. Musani, R. P. Naik, N. M. Pajewski, C. A. Peralta, A. Tin, C. L. Wassel, J. G. Wilson, C. A. Winkler, B. A. Young, N. A. Zakai and B. I. Freedman	2019	yes	APOL1 kidney risk variants and cardiovascular disease: An individual participant data meta-analysis	Journal of the American Society of Nephrology	Nephrology	1	Division of Nephrology, Department of Medicine, Johns Hopkins University School of Medicine, Baltimore, Maryland; mgrams2@jhmi.edu.; Welch Center for Prevention, Epidemiology, and Clinical Research, Johns Hopkins Medical Institutions, Baltimore, Maryland; Department of Epidemiology, Johns Hopkins University Bloomberg School of Public Health, Baltimore, Maryland.	Division of Nephrology, Department of Medicine, Johns Hopkins University School of Medicine, Baltimore, Maryland; mgrams2@jhmi.edu.; Welch Center for Prevention, Epidemiology, and Clinical Research, Johns Hopkins Medical Institutions, Baltimore, Maryland; Department of Epidemiology, Johns Hopkins University Bloomberg School of Public Health, Baltimore, Maryland.	Kidney Diseases*	Nephrology*		yes	Internal Medicine	Internal Medicine
7	Ellervik, C., C. Roselli, I. E. Christophersen, A. Alonso, M. Pietzner, C. M. Sitlani, S. Trompet, D. E. Arking, B. Geelhoed, X. Guo, M. E. Kleber, H. J. Lin, H. Lin, P. MacFarlane, E. Selvin, C. Shaffer, A. V. Smith, N. Verweij, S. Weiss, A. R. Cappola, M. Dörr, V. Gudnason, S. Heckbert, S. Mooijaart, W. März, B. M. Psaty, P. M. Ridker, D. Roden, D. J. Stott, H. Völzke, E. J. Benjamin, G. Delgad…	2019	yes	Assessment of the Relationship Between Genetic Determinants of Thyroid Function and Atrial Fibrillation: A Mendelian Randomization Study	JAMA Cardiol	Cardiology	1	Department of Laboratory Medicine, Boston Children's Hospital, Boston, Massachusetts; Harvard Medical School, Boston, Massachusetts; Division of Clinical Medicine, Faculty of Health and Medical Sciences, University of Copenhagen, Copenhagen, Denmark	Department of Laboratory Medicine, Boston Children’s Hospital, Harvard Medical School, 300 Longwood Ave, Boston, MA 02115	Cardiovascular Diseases*			no	Vascular Diseases	Cardiology
8	Harris, H. R., K. L. Cushing-Haugen, P. M. Webb, C. M. Nagle, S. J. Jordan, H. A. Risch, M. A. Rossing, J. A. Doherty, M. T. Goodman, F. Modugno, R. B. Ness, K. B. Moysich, S. K. Kjær, E. Høgdall, A. Jensen, J. M. Schildkraut, A. Berchuck, D. W. Cramer, E. V. Bandera, L. Rodriguez, N. Wentzensen, J. Kotsopoulos, S. A. Narod, J. R. McLaughlin, H. Anton-Culver, A. Ziogas, C. L. Pearce, A. H. Wu, S.…	2019	yes	Association between genetically predicted polycystic ovary syndrome and ovarian cancer: A Mendelian randomization study	International Journal of Epidemiology	Epidemiology	1	Program in Epidemiology, Division of Public Health Sciences, Fred Hutchinson Cancer Research Center, Seattle, WA, USA; Department of Epidemiology, University of Washington, Seattle, WA, USA	Program in Epidemiology, Division of Public Health Sciences, Fred Hutchinson Cancer Research Center, Seattle, WA, USA; Department of Epidemiology, University of Washington, Seattle, WA, USA	Epidemiology*			no	Public Health	Epidemiology
9	Øyen, Nina, Sjurdur F. Olsen, Saima Basit, Elisabeth Leirgul, Marin Strøm, Lisbeth Carstensen, Charlotta Granstróm, Grethe S. Tell, Per Magnus, Stein E. Vollset, Jan Wohlfahrt, Mads Melbye and Charlotta Granström	2019	no	Association Between Maternal Folic Acid Supplementation and Congenital Heart Defects in Offspring in Birth Cohorts From Denmark and Norway	Journal of the American Heart Association	Cardiology; Vascular Diseases	2	Department of Global Public Health and Primary Care University of Bergen Norway; Department of Epidemiology Research Statens Serum Institut Copenhagen Denmark.; Department of Medical Genetics Haukeland University Hospital Bergen Norway.	Department of Global Public Health and Primary Care University of Bergen Norway; Department of Epidemiology Research Statens Serum Institut Copenhagen Denmark.; Department of Medical Genetics Haukeland University Hospital Bergen Norway.	Cardiovascular Diseases	Cerebrovascular Disorders	Heart Diseases*	yes	Vascular Diseases	Cardiology
10	Voerman, E., S. Santos, H. Inskip, P. Amiano, H. Barros, M. A. Charles, L. Chatzi, G. P. Chrousos, E. Corpeleijn, S. Crozier, M. Doyon, M. Eggesbø, M. P. Fantini, S. Farchi, F. Forastiere, V. Georgiu, D. Gori, W. Hanke, I. Hertz-Picciotto, B. Heude, M. F. Hivert, D. Hryhorczuk, C. Iñiguez, A. M. Karvonen, L. K. Küpers, H. Lagström, D. A. Lawlor, I. Lehmann, P. Magnus, R. Majewska, J. Mäkelä, Y. M…	2019	no	Association of Gestational Weight Gain With Adverse Maternal and Infant Outcomes	JAMA	Medicine	1	Generation R Study Group, Erasmus MC, University Medical Center, Rotterdam, the Netherlands; Department of Pediatrics, Erasmus MC, University Medical Center, Rotterdam, the Netherlands.	Generation R Study Group (Room Na-2908), Erasmus MC, University Medical Center, PO Box 2040, 3000 CA Rotterdam, the Netherlands	Medicine*			no	Medicine	Medicine
11	Levie, Deborah, Tim I. M. Korevaar, Sarah C. Bath, Mario Murcia, Mariana Dineva, Sabrina Llop, Mercedes Espada, Antonius E. van Herwaarden, Yolanda B. de Rijke, Jesús M. Ibarluzea, Jordi Sunyer, Henning Tiemeier, Margaret P. Rayman, Mònica Guxens and Robin P. Peeters	2019	yes	Association of Maternal Iodine Status With Child IQ: A Meta-Analysis of Individual Participant Data	Journal of Clinical Endocrinology & Metabolism	Endocrinology; Metabolism	2	The Generation R Study Group, Erasmus University Medical Centre, CA Rotterdam, Netherlands; Department of Internal Medicine, Academic Center For Thyroid Diseases, Erasmus University Medical Centre, CA Rotterdam, Netherlands; Department of Child and Adolescent Psychiatry/Psychology, Erasmus University Medical Centre-Sophia Children's Hospital, CB Rotterdam, Netherlands; ISGlobal, Barcelona, Spain;…	Department of Internal Medicine, Academic Center for Thyroid Diseases, Erasmus University Medical Centre, PO Box 2040, 3000 CA Rotterdam, Netherlands.	Endocrinology*	Metabolism*		yes	Endocrinology	Endocrinology
12	Weinstein, G., K. L. Davis-Plourde, S. Conner, J. J. Himali, A. S. Beiser, A. Lee, A. M. Rawlings, S. Sedaghat, J. Ding, E. Moshier, C. M. van Duijn, M. S. Beeri, E. Selvin, M. A. Ikram, L. J. Launer, M. N. Haan and S. Seshadri	2019	yes	Association of metformin, sulfonylurea and insulin use with brain structure and function and risk of dementia and Alzheimer's disease: Pooled analysis from 5 cohorts	PLoS One	Medicine; Science	3	School of Public Health	School of Public Health	Medicine*	Science		yes	Medicine	Medicine
13	Kuramatsu, J. B., A. Biffi, S. T. Gerner, J. A. Sembill, M. I. Sprügel, A. Leasure, L. Sansing, C. Matouk, G. J. Falcone, M. Endres, K. G. Haeusler, J. Sobesky, J. Schurig, S. Zweynert, M. Bauer, P. Vajkoczy, P. A. Ringleb, J. Purrucker, T. Rizos, J. Volkmann, W. Müllges, P. Kraft, A. L. Schubert, F. Erbguth, M. Nueckel, P. D. Schellinger, J. Glahn, U. J. Knappe, G. R. Fink, C. Dohmen, H. Stetefe…	2019	no	Association of Surgical Hematoma Evacuation vs Conservative Treatment with Functional Outcome in Patients with Cerebellar Intracerebral Hemorrhage	JAMA - Journal of the American Medical Association	Medicine	1	Department of Neurology, University of Erlangen-Nuremberg, Erlangen, Germany	Department of Neurology, University of Erlangen-Nuremberg, Erlangen, Germany	Medicine*			no	Medicine	Medicine
14	Kim, J., M. K. Park, W. Q. Li, A. A. Qureshi and E. Cho	2019	yes	Association of Vitamin A Intake With Cutaneous Squamous Cell Carcinoma Risk in the United States	JAMA Dermatol	Dermatology	1	Department of Dermatology, Warren Alpert Medical School of Brown University, Providence, Rhode Island; Department of Family Medicine, Sanggye-Paik Hospital, College of Medicine, Inje University, Seoul, South Korea	Department of Dermatology, Warren Alpert Medical School of Brown University, Providence, Rhode Island; Department of Epidemiology, Brown School of Public Health, Providence, Rhode Island; Channing Division of Network Medicine, Department of Medicine, Brigham and Women's Hospital, Harvard Medical School, Boston, Massachusetts	Dermatology	Skin Diseases*		yes	Internal Medicine	Dermatology
15	Fretts, A. M., F. Imamura, M. Marklund, R. Micha, J. H. Y. Wu, R. A. Murphy, K. L. Chien, B. McKnight, N. Tintle, N. G. Forouhi, W. T. Qureshi, J. K. Virtanen, K. Wong, A. C. Wood, M. Lankinen, K. Rajaobelina, T. B. Harris, L. Djoussé, B. Harris, N. J. Wareham, L. M. Steffen, M. Laakso, J. Veenstra, C. Samieri, I. A. Brouwer, C. I. Yu, A. Koulman, B. T. Steffen, C. Helmer, N. Sotoodehnia, D. Sisc…	2019	yes	Associations of circulating very-long-chain saturated fatty acids and incident type 2 diabetes: A pooled analysis of prospective cohort studies	American Journal of Clinical Nutrition	Nutritional Sciences	1	Department of Epidemiology Cardiovascular Health Research Unit		Nutritional Physiological Phenomena*			no	Nutritional Sciences	Nutritional Sciences
16	Nakayama, S. F., C. Espina, M. Kamijima, P. Magnus, M. A. Charles, J. Zhang, B. Wolz, A. Conrad, A. Murawski, M. Iwai-Shimada, C. Zaros, I. H. Caspersen, M. Kolossa-Gehring, H. M. Meltzer, S. F. Olsen, R. A. Etzel and J. Schüz	2019	yes	Benefits of cooperation among large-scale cohort studies and human biomonitoring projects in environmental health research: An exercise in blood lead analysis of the Environment and Child Health International Birth Cohort Group	Int J Hyg Environ Health	Environmental Health; Public Health	2	Japan Environment and Children's Study Programme Office, National Institute for Environmental Studies, Tsukuba, Japan	Japan Environment and Children's Study Programme Office, National Institute for Environmental Studies, Tsukuba, Japan	Environmental Health	Hygiene*	Public Health	yes	Environmental Health	Environmental Health
17	Marklund, M., J. H. Y. Wu, F. Imamura, L. C. Del Gobbo, A. Fretts, J. De Goede, P. Shi, N. Tintle, M. Wennberg, S. Aslibekyan, T. A. Chen, M. C. De Oliveira Otto, Y. Hirakawa, H. Hø Eriksen, J. Kröger, F. Laguzzi, M. Lankinen, R. A. Murphy, K. Prem, C. Samieri, J. Virtanen, A. C. Wood, K. Wong, W. S. Yang, X. Zhou, A. Baylin, J. M. A. Boer, I. A. Brouwer, H. Campos, P. H. M. Chaves, K. L. Chien, …	2019	no	Biomarkers of Dietary Omega-6 Fatty Acids and Incident Cardiovascular Disease and Mortality: An Individual-Level Pooled Analysis of 30 Cohort Studies	Circulation	Cardiology; Vascular Diseases	2	The George Institute for Global Health and the Faculty of Medicine, University of New South Wales, Sydney, Australia		Blood Circulation*	Cardiovascular System*		yes	Vascular Diseases	Cardiology
18	Martinez de Tejada, Begoña	2019	no	Birth Defects After Exposure to Efavirenz-Based Antiretroviral Therapy at Conception/First Trimester of Pregnancy: A Multicohort Analysis	JAIDS: Journal of Acquired Immune Deficiency Syndromes	Acquired Immunodeficiency Syndrome	1	Service of Obstetrics, Department of Obstetrics and Gynecology, Faculty of Medicine, University Hospitals of Geneva, Geneva, Switzerland	Department of Obstetrics and Gynecology, Faculty of Medicine, Geneva University Hospitals, 30 Boulevard de la Cluse, 1211 Geneva 14, Switzerland	Acquired Immunodeficiency Syndrome*			no	Communicable Diseases	Communicable Diseases
19	Bjørge, T., C. Häggström, S. Ghaderi, G. Nagel, J. Manjer, S. Tretli, H. Ulmer, S. Harlid, A. H. Rosendahl, A. Lang, P. Stattin, T. Stocks and A. Engeland	2019	yes	BMI and weight changes and risk of obesity-related cancers: A pooled European cohort study	International Journal of Epidemiology	Epidemiology	1	Department of Global Public Health and Primary Care, University of Bergen, Bergen, Norway; Cancer Registry of Norway, Oslo, Norway	Department of Global Public Health and Primary Care, University of Bergen, Bergen, Norway; Cancer Registry of Norway, Oslo, Norway	Epidemiology*			no	Public Health	Epidemiology
20	Wilson, Duncan, Gareth Ambler, Keon-Joo Lee, Jae-Sung Lim, Masayuki Shiozawa, Masatoshi Koga, Linxin Li, Caroline Lovelock, Hugues Chabriat, Michael Hennerici, Yuen Kwun Wong, Henry Ka Fung Mak, Luis Prats-Sánchez, Alejandro Martínez-Domeño, Shigeru Inamura, Kazuhisa Yoshifuji, Ethem Murat Arsava, Solveig Horstmann, Jan Purrucker and Bonnie Yin Ka Lam	2019	yes	Cerebral microbleeds and stroke risk after ischaemic stroke or transient ischaemic attack: a pooled analysis of individual patient data from cohort studies	Lancet Neurology	Neurology	1	Stroke Research Centre, Department of Brain Repair and Rehabilitation, UCL Queen Square Institute of Neurology,	Stroke Research Centre, Department of Brain Repair and Rehabilitation, UCL Queen Square Institute of Neurology,	Nervous System Diseases	Nervous System*	Neurology	yes	Neurology	Neurology
21	Georgakis, M. K., R. Malik, H. Björkbacka, T. A. Pana, S. Demissie, C. Ayers, M. A. Elhadad, M. Fornage, A. S. Beiser, E. J. Benjamin, S. M. Boekholdt, G. Engström, C. Herder, R. C. Hoogeveen, W. Koenig, O. Melander, M. Orho-Melander, A. Schiopu, M. Söderholm, N. Wareham, C. M. Ballantyne, A. Peters, S. Seshadri, P. K. Myint, J. Nilsson, J. A. de Lemos and M. Dichgans	2019	yes	Circulating Monocyte Chemoattractant Protein-1 and Risk of Stroke: Meta-Analysis of Population-Based Studies Involving 17 180 Individuals	Circ Res	Cardiology; Vascular Diseases	2	Institute for Stroke and Dementia Research		Cardiovascular System*			no	Vascular Diseases	Cardiology
22	Wang, T. and L. Xu	2019	no	Circulating Vitamin E Levels and Risk of Coronary Artery Disease and Myocardial Infarction: A Mendelian Randomization Study	Nutrients	Nutritional Sciences	1	School of Public Healt	School of Public Healt	Diet	Food*	Nutritional Physiological Phenomena	yes	Nutritional Sciences	Nutritional Sciences
23	Abe, S. K., E. Saito, N. Sawada, S. Tsugane, H. Ito, Y. Lin, A. Tamakoshi, J. Sado, Y. Kitamura, I. Tsuji, C. Nagata, A. Sadakane, T. Shimazu, T. Mizoue, K. Matsuo, M. Naito, K. Tanaka and M. Inoue	2019	yes	Coffee consumption and mortality in Japanese men and women: A pooled analysis of eight population-based cohort studies in Japan (Japan Cohort Consortium)	Preventive Medicine	Public Health	1	Epidemiology and Prevention Group, Center for Public Health Sciences, National Cancer Center, Tokyo, Japan	Department of Cancer Epidemiology, Graduate School of Medicine, The University of Tokyo, Tokyo, Japan	Preventive Medicine*			no	Public Health	Public Health
24	Boffo, Marilisa, Oulmann Zerhouni, Quentin F. Gronau, Ruben J. J. van Beek, Kyriaki Nikolaou, Maarten Marsman and Reinout W. Wiers	2019	yes	Cognitive Bias Modification for Behavior Change in Alcohol and Smoking Addiction: Bayesian Meta-Analysis of Individual Participant Data	Neuropsychology Review	Neurology; Psychology	2	Department of Psychology	Department of Psychology	Nervous System Diseases*	Neuropsychology*		yes	Psychiatry	Psychiatry
25	Desai, R. J., A. Sarpatwari, S. Dejene, N. F. Khan, J. Lii, J. R. Rogers, S. K. Dutcher, S. Raofi, J. Bohn, J. G. Connolly, M. A. Fischer, A. S. Kesselheim and J. J. Gagne	2019	yes	Comparative effectiveness of generic and brand-name medication use: A database study of US health insurance claims	PLoS Med	Medicine	1	Division of Pharmacoepidemiology and Pharmacoeconomics	Division of Pharmacoepidemiology and Pharmacoeconomics	Medicine*	Public Health		yes	Medicine	Medicine
26	Desai, R. J., A. Pawar, M. E. Weinblatt and S. C. Kim	2019	yes	Comparative Risk of Venous Thromboembolism in Rheumatoid Arthritis Patients Receiving Tofacitinib Versus Those Receiving Tumor Necrosis Factor Inhibitors: An Observational Cohort Study	Arthritis Rheumatol	Rheumatology	1	Division of Pharmacoepidemiology and Pharmacoeconomics, Department of Medicine, Brigham and Women’s Hospital		Arthritis*	Rheumatic Diseases*		yes	Internal Medicine	Rheumatology
27	Luberto, F., D. Ferrante, S. Silvestri, A. Angelini, F. Cuccaro, A. M. Nannavecchia, E. Oddone, M. Vicentini, F. Barone-Adesi, T. Cena, D. Mirabelli, L. Mangone, F. Roncaglia, O. Sala, S. Menegozzo, R. Pirastu, D. Azzolina, S. Tunesi, E. Chellini, L. Miligi, P. Perticaroli, A. Pettinari, V. Bressan, E. Merler, P. Girardi, L. Bisceglia, A. Marinaccio, S. Massari, C. Magnani, L. Bauleo, A. Baldassa…	2019	yes	Cumulative asbestos exposure and mortality from asbestos related diseases in a pooled analysis of 21 asbestos cement cohorts in Italy	Environmental Health: A Global Access Science Source	Environmental Health	1	Epidemiology Unit, Azienda Unità Sanitaria Locale - IRCCS di Reggio Emilia	Unit of Medical Statistics and Cancer Epidemiology, Department of Translational Medicine, University of Eastern Piedmont	Environmental Illness*	Epidemiology	Occupational Diseases	yes	Environmental Health	Environmental Health
28	Luningham, J. M., D. B. McArtor, A. M. Hendriks, C. E. M. van Beijsterveldt, P. Lichtenstein, S. Lundström, H. Larsson, M. Bartels, D. I. Boomsma and G. H. Lubke	2019	yes	Data Integration Methods for Phenotype Harmonization in Multi-Cohort Genome-Wide Association Studies With Behavioral Outcomes	Front Genet	Genetic Phenomena; Genetics (MeSH)	2	Department of Psychology, University of Notre Dame, Notre Dame, IN, United States; School of Public Health, Georgia State University, Atlanta	Netherlands Twin Register, Department of Biological Psychology, Vrije Universiteit Amsterdam, Amsterdam; Faculty of Behavioural and Movement Sciences, Amsterdam Public Health Research Institute, Vrije Universiteit Amsterdam; Amsterdam Neuroscience, VU University Amsterdam	Genetic Phenomena*	Genetics		yes	Genetics	Genetics
29	Polymeris, Alexandros A., Leo H. Bonati, Sebastian Thilemann, Philippe Lyrer, Gian Marco De Marchis, Nils Peters, Stefan T. Engelter, David J. Seiffge, Gareth Ambler, Keith W. Muir, Hans Rolf Jager, Duncan Wilson, Clare Shakeshaft, Martin M. Brown, David J. Werring, Maurizio Paciaroni, Andrea Alberti, Michele Venti, Riccardo Altavilla and Giancarlo Agnelli	2019	yes	Direct oral anticoagulants versus vitamin K antagonists after recent ischemic stroke in patients with atrial fibrillation	Annals of Neurology	Neurology	1	Department of Neurology and Stroke Center (DJS), Inselspital, University Hospital Bern		Neurology*			no	Neurology	Neurology
30	Gaudino, Mario, Mohamed Rahouma, Irbaz Hameed, Faiza M. Khan, David P. Taggart, Marcus Flather, Giuseppe Biondi-Zoccai and Stephen E. Fremes	2019	yes	Disagreement Between Randomized and Observational Evidence on the Use of Bilateral Internal Thoracic Artery Grafting: A Meta-Analytic Approach	Journal of the American Heart Association	Cardiology; Vascular Diseases	2	Department of Cardiothoracic Surgery,		Cardiovascular Diseases	Cerebrovascular Disorders	Heart Diseases*	yes	Vascular Diseases	Cardiology
31	Bulbul, M. G., O. Tarabichi, R. K. Sethi, A. S. Parikh and M. A. Varvares	2019	yes	Does Clearance of Positive Margins Improve Local Control in Oral Cavity Cancer? A Meta-analysis	Otolaryngology - Head and Neck Surgery (United States)	General Surgery; Otolaryngology	2	Department of Otolaryngology-Head and Neck Surgery	Department of Otolaryngology-Head and Neck Surgery	Head	Neck	Otolaryngology*	yes	Specialties, Surgery	Otolaryngology
32	Berger, Mathieu, Christopher E. Kline, Felipe X. Cepeda, Camila F. Rizzi, Céline Chapelle, Silvy Laporte, David Hupin, Jérémy Raffin, Frédéric Costes, Trent A. Hargens, Jean-Claude Barthélémy and Frédéric Roche	2019	yes	Does obstructive sleep apnea affect exercise capacity and the hemodynamic response to exercise? An individual patient data and aggregate meta-analysis	Sleep Medicine Reviews	Neurology; Psychophysiology	2	SNA-EPIS Laboratory, University of Lyon, University Jean Monnet Saint-Etienne, France; Department of Clinical and Exercise Physiology, University Hospital of Saint-Etienne, France	SNA-EPIS Laboratory, University of Lyon, University Jean Monnet Saint-Etienne, France; Department of Clinical and Exercise Physiology, University Hospital of Saint-Etienne, France	Sleep Wake Disorders			no	Neurology	Neurology
33	Aspelund, Thor, Martin R. Grübler, Albert V. Smith, Elias F. Gudmundsson, Martin Keppel, Mary Frances Cotch, Tamara B. Harris, Rolf Jorde, Guri Grimnes, Ragnar Joakimsen, Henrik Schirmer, Tom Wilsgaard, Ellisiv B. Mathiesen, Inger Njølstad, Maja-Lisa Løchen, Winfried März, Marcus E. Kleber, Andreas Tomaschitz, Diana Grove-Laugesen and Lars Rejnmark	2019	no	Effect of Genetically Low 25-Hydroxyvitamin D on Mortality Risk: Mendelian Randomization Analysis in 3 Large European Cohorts	Nutrients	Nutritional Sciences	1	Heart Association, and the Department of Medicine	Heart Association, and the Department of Medicine	Diet	Food*	Nutritional Physiological Phenomena	yes	Nutritional Sciences	Nutritional Sciences
34	Hammond, Drayton A., Gretchen L. Sacha, Brittany D. Bissell, Nadine Musallam, Diana Altshuler, Alexander H. Flannery, Simon W. Lam and Seth R. Bauer	2019	yes	Effects of Norepinephrine and Vasopressin Discontinuation Order in the Recovery Phase of Septic Shock: A Systematic Review and Individual Patient Data Meta‐Analysis	Pharmacotherapy	Drug Therapy	1	Department of Pharmacy	Department of Pharmacy	Drug Therapy*	Pharmacology*		yes	Drug Therapy	Drug Therapy
35	Evans, David M., Gunn-Helen Moen, Liang-Dar Hwang, Debbie A. Lawlor and Nicole M. Warrington	2019	yes	Elucidating the role of maternal environmental exposures on offspring health and disease using two-sample Mendelian randomization	International Journal of Epidemiology	Epidemiology	1	University of Queensland Diamantina Institute, Translational Research Institute, Brisbane, Queensland, Australia; Medical Research Council Integrative Epidemiology Unit, University of Bristol, Bristol; Population Health Sciences, Bristol Medical School, University of Bristol, Bristol, UK	University of Queensland Diamantina Institute, Translational Research Institute, Brisbane, Queensland, Australi	Epidemiology*			no	Public Health	Epidemiology
36	Patorno, E., A. Pawar, J. M. Franklin, M. Najafzadeh, A. Déruaz-Luyet, K. G. Brodovicz, S. Sambevski, L. G. Bessette, A. J. Santiago Ortiz, M. Kulldorff and S. Schneeweiss	2019	yes	Empagliflozin and the Risk of Heart Failure Hospitalization in Routine Clinical Care	Circulation	Cardiology; Vascular Diseases	2	Division of Pharmacoepidemiology and Pharmacoeconomics Department of Medicine, Brigham and Women’s Hospital and Harvard Medical School, Boston, MA, USA		Blood Circulation*	Cardiovascular System*		yes	Vascular Diseases	Cardiology
37	Budu-Aggrey, Ashley, Ben Brumpton, Jess Tyrrell, Sarah Watkins, Ellen H. Modalsli, Carlos Celis-Morales, Lyn D. Ferguson, Gunnhild Åberge Vie, Tom Palmer, Lars G. Fritsche, Mari Løset, Jonas Bille Nielsen, Wei Zhou, Lam C. Tsoi, Andrew R. Wood, Samuel E. Jones, Robin Beaumont, Marit Saunes, Pål Richard Romundstad and Stefan Siebert	2019	yes	Evidence of a causal relationship between body mass index and psoriasis: A mendelian randomization study	PLoS Medicine	Medicine	1	Medical Research Council (MRC) Integrative Epidemiology Unit	Medical Research Council (MRC) Integrative Epidemiology Unit	Medicine*	Public Health		yes	Medicine	Medicine
38	Huang, T., T. Wang, Y. Heianza, J. Wiggs, D. Sun, H. K. Choi, J. F. Chai, X. Sim, C. C. Khor, Y. Friedlander, A. T. Chan, G. Curhan, I. Vivo, R. M. van Dam, C. K. Heng, C. Fuchs, L. R. Pasquale, J. M. Yuan, F. B. Hu, W. P. Koh and L. Qi	2019	yes	Fish and marine fatty acids intakes, the FADS genotypes and long-term weight gain: a prospective cohort study	BMJ Open	Medicine	1	Department of Epidemiology and Biostatistics		Medicine*			no	Medicine	Medicine
39	Ng, Monica Suet Ying, Karen Hay, Joleen Choy, Rutger A. Middelburg, John‐Paul Tung and John Francis Fraser	2019	yes	Fresh frozen plasma and platelet concentrate storage duration not associated with in hospital mortality risk	Vox Sanguinis	Hematology	1	Critical Care Research Group, The Prince Charles Hospital, Chermside, QLD, Australia; Faculty of Medicine, Oral Health Centre, University of Queensland, Herston, QLD, Australia; Research and Development, Australian Red Cross Blood Service, Kelvin Grove, QLD, Australia	Critical Care Research Group, The Prince Charles Hospital, Chermside, QLD, Australia; Faculty of Medicine, Oral Health Centre, University of Queensland, Herston, QLD, Australia; Research and Development, Australian Red Cross Blood Service, Kelvin Grove, QLD, Australia	Blood Group Antigens*	Blood Transfusion*	Hematology*	yes	Internal Medicine	Hematology
40	Rogozińska, Ewelina, Javier Zamora, Nadine Marlin, Ana Pilar Betrán, Arne Astrup, Annick Bogaerts, Jose G. Cecatti, Jodie M. Dodd, Fabio Facchinetti, Nina R. W. Geiker, Lene A. H. Haakstad, Hans Hauner, Dorte M. Jensen, Tarja I. Kinnunen, Ben W. J. Mol, Julie Owens, Suzanne Phelan, Kristina M. Renault, Kjell Å Salvesen and Alexis Shub	2019	no	Gestational weight gain outside the Institute of Medicine recommendations and adverse pregnancy outcomes: analysis using individual participant data from randomised trials	BMC Pregnancy & Childbirth	Obstetrics	1	Meta-Analysis Group, MRC Clinical Trials Unit at UCL, Institute of Clinical Trials & Methodology, 90 High Holborn, 2nd Floor, London, WC1V 6LJ UK Women’s Health Research Unit, Barts and the London School of Medicine and Dentistry, Queen Mary University of London, London, UK		Pregnancy*	Labor, Obstetric	Obstetric Surgical Procedures	yes	Pregnancy	Pregnancy
41	Abe, S. K., E. Saito, N. Sawada, S. Tsugane, H. Ito, Y. Lin, A. Tamakoshi, J. Sado, Y. Kitamura, Y. Sugawara, I. Tsuji, C. Nagata, A. Sadakane, T. Shimazu, T. Mizoue, K. Matsuo, M. Naito, K. Tanaka and M. Inoue	2019	yes	Green tea consumption and mortality in Japanese men and women: a pooled analysis of eight population-based cohort studies in Japan	European Journal of Epidemiology	Epidemiology	1	Epidemiology and Prevention Group, Center for Public Health Sciences, National Cancer Center, 5-1-1 Tsukiji, Chuo-ku, Tokyo, 104-0045, Japan	Epidemiology and Prevention Group, Center for Public Health Sciences, National Cancer Center, 5-1-1 Tsukiji, Chuo-ku, Tokyo, 104-0045, Japan; Department of Cancer Epidemiology, Graduate School of Medicine, The University of Tokyo	Epidemiology*			no	Public Health	Epidemiology
42	Peres, L. C., A. R. Mallen, M. K. Townsend, E. M. Poole, B. Trabert, N. E. Allen, A. A. Arslan, L. Dossus, R. T. Fortner, I. T. Gram, P. Hartge, A. Idahl, R. Kaaks, M. Kvaskoff, A. M. Magliocco, M. A. Merritt, J. R. Quirós, A. Tjonneland, A. Trichopoulou, R. Tumino, C. H. van Gils, K. Visvanathan, N. Wentzensen, A. Zeleniuch-Jacquotte and S. S. Tworoger	2019	yes	High Levels of C-Reactive Protein Are Associated with an Increased Risk of Ovarian Cancer: Results from the Ovarian Cancer Cohort Consortium	Cancer Res	Neoplasms	1	Department of Cancer Epidemiology		Neoplasms*			no	Neoplasms	Neoplasms
43	ter Wengel, Paula Valerie, Enrico Martin, Philip Charles De Witt Hamer, Ricardo E. Feller, Julie Anne E. van Oortmerssen, Niels A. van der Gaag, F. Cumhur Oner and William Peter Vandertop	2019	yes	Impact of Early (<24 h) Surgical Decompression on Neurological Recovery in Thoracic Spinal Cord Injury: A Meta-Analysis	Journal of Neurotrauma	Neurology; Traumatology	3	duplicate	duplicate	Brain Injuries*	Spinal Cord Injuries*		yes	Neurology	Neurology
44	Santos, S., E. Voerman, P. Amiano, H. Barros, L. J. Beilin, A. Bergström, M‐A Charles, L. Chatzi, C. Chevrier, G. P. Chrousos, E. Corpeleijn, O. Costa, N. Costet, S. Crozier, G. Devereux, M. Doyon, M. Eggesbø, M. P. Fantini, S. Farchi and F. Forastiere	2019	yes	Impact of maternal body mass index and gestational weight gain on pregnancy complications: an individual participant data meta-analysis of European, North American and Australian cohorts	BJOG: An International Journal of Obstetrics & Gynaecology	Gynecology; Obstetrics	2	The Generation R Study Group, Erasmus MC, University Medical Center, Rotterdam, the Netherlands (First and corresponding) Department of Pediatrics, Erasmus MC, University Medical Center, Rotterdam, the Netherlands (corresponding) Department of Epidemiology, Erasmus MC, University Medical Center (corresponding)		Obstetrics*	Pregnancy Complications*		yes	Specialties, Surgery
45	Usuba, K., V. E. Price, V. Blanchette, A. Abad, C. Altisent, L. Buchner-Daley, J. D. A. Carneiro, B. M. Feldman, K. Fischer, J. Grainger, S. Holzhauer, K. H. Luke, S. Meunier, M. Ozelo, L. Tang, S. V. Antunes, P. Villaça, C. Wakefield, G. Wharfe, R. Wu and N. L. Young	2019	yes	Impact of prophylaxis on health-related quality of life of boys with hemophilia: An analysis of pooled data from 9 countries	Research and Practice in Thrombosis and Haemostasis	Hemostasis; Thrombosis* (MeSH)	3	Child Health Evaluative Sciences Program, Research Institute, The Hospital for Sick Children (SickKids), Toronto, Ontario, Canada; Evaluating Children's Health Outcomes Research Centre, Laurentian University, Sudbury, Ontario, Canada	Division of Pediatric Hematology/Oncology, Department of Pediatrics, IWK Health Centre, Dalhousie University, Halifax, Nova Scotia, Canada	Hemostasis	Thrombosis*		yes	Internal Medicine	Hematology
46	Li, Jie, Zhenyu Wu and Naiqing Zhao	2019	yes	Individual Patient Data Meta-Analysis from 16 Trials for Safety Factors in Cytokine Release Syndrome After CAR-T Therapy in Patients with Non-Hodgkin Lymphoma (NHL) and Acute Lymphoblastic Leukemia	Advances in Therapy	Therapeutics	1	Department of Biostatistics, School of Public Health	Department of Biostatistics, School of Public Health, Fudan University, Shanghai, China; Key Lab of Health Technology Assessment, Ministry of Health (Fudan University), Shanghai, China;	Diagnosis*	Drug Therapy*	Equipment and Supplies*	yes	Therapeutics	Therapeutics
47	Wheeler, Lindsay J. M. D., Kristen Msls Desanto, Stephanie B. M. D. Teal, Jeanelle PhD Sheeder, Saketh R. M. D. Guntupalli, Lindsay J. Wheeler, Kristen Desanto, Stephanie B. Teal, Jeanelle Sheeder and Saketh R. Guntupalli	2019	no	Intrauterine Device Use and Ovarian Cancer Risk: A Systematic Review and Meta-analysis	Obstetrics & Gynecology	Gynecology; Obstetrics	3	Gynecologic Oncology and Family Planning	Gynecologic Oncology and Family Planning	Gynecology*	Obstetrics*		yes	Specialties, Surgery	Obstetrics
48	Sun, L., W. S. Yim, P. Fahey, S. Wang, X. Zhu, J. Qiao, H. Lai and L. Lin	2019	yes	Investigation on Advanced Non-Small-Cell Lung Cancer among Elderly Patients Treated with Chinese Herbal Medicine versus Chemotherapy: A Pooled Analysis of Individual Data	Evid Based Complement Alternat Med	Complementary Therapies*; Evidence-Based Medicine (MeSH)	2	Integrative Cancer Centre, Guangzhou University of Chinese Medicine First Affiliated Hospital, Guangzhou, Guangdong, China	National Institute of Complementary Medicine (NICM), Western Sydney University, Campbelltown, NSW, Australia	Complementary Therapies*	Evidence-Based Medicine		yes	Complementary Therapies	Complementary Therapies
49	Di Credico, Gioia, Valeria Edefonti, Jerry Polesel, Francesco Pauli, Nicola Torelli, Diego Serraino, Eva Negri, Daniele Luce, Isabelle Stucker, Keitaro Matsuo, Paul Brennan, Marta Vilensky, Leticia Fernandez, Maria Paula Curado, Ana Menezes, Alexander W. Daudt, Rosalina Koifman, Victor Wunsch-Filho, Ivana Holcatova and Wolfgang Ahrens	2019	yes	Joint effects of intensity and duration of cigarette smoking on the risk of head and neck cancer: A bivariate spline model approach	Oral Oncology	Neoplasms	1	Department of Statistics	Department of Clinical Sciences and Community Health	Mouth Diseases	Mouth Neoplasms		yes	Neoplasms	Neoplasms
50	Goodman-Meza, David, Robert E. Weiss, Sebastián Gamboa, Abel Gallegos, Alex A. T. Bui, Matthew B. Goetz, Steven Shoptaw and Raphael J. Landovitz	2019	yes	Long term surgical outcomes for infective endocarditis in people who inject drugs: a systematic review and meta-analysis	BMC Infectious Diseases	Communicable Diseases	1	Division of Infectious Diseases		Communicable Diseases*			no	Communicable Diseases	Communicable Diseases
51	Romoli, M., M. A. Tuna, I. McGurgan, L. Li, D. Giannandrea, P. Eusebi, F. Tordo Caprioli, A. Lotti, N. Salvadori, P. Sarchielli, A. Gili, M. G. Mosconi, M. Pellizzaro Venti, F. Stracci, S. Ricci, M. Paciaroni, L. Parnetti, P. Calabresi and P. M. Rothwell	2019	yes	Long-Term Risk of Stroke After Transient Global Amnesia in Two Prospective Cohorts	Stroke	Brain; Vascular Diseases	2	Centre for the Prevention of Stroke and Dementia, Nuffield Department of Clinical Neuroscience, University of Oxford, United Kingdom; Neurology Clinic	Centre for Prevention of Stroke and Dementia, Nuffield Department of Clinical Neurosciences, University of Oxford, West Wing, Oxford, United Kingdom	Cerebrovascular Circulation*	Cerebrovascular Disorders*		yes	Vascular Diseases	Vascular Diseases
52	Wang, Xia, Jingwei Li, Tom J. Moullaali, Keon-Joo Lee, Beom Joon Kim, Hee-Joon Bae, Anxin Wang, Yilong Wang, David Z. Wang, Yongjun Wang, Masaya Kumamoto, Kazunori Toyoda, Masatoshi Koga, Shoichiro Sato, Sohei Yoshimura, Yi Sui, Bing Xu, Ying Xiao, Tsong-Hai Lee and Chia-Wei Liou	2019	yes	Low-dose versus standard-dose alteplase in acute ischemic stroke in Asian stroke registries: an individual patient data pooling study	International Journal of Stroke	Vascular Diseases	1	Faculty of Medicine, The George Institute for Global Health, University of New South Wales, Sydney, Australia	The George Institute for Global Health PO Box M201, Missenden Road, NSW 2050, AUSTRALIA	Stroke*			no	Vascular Diseases	Cebebrovascular Disorders
53	Voerman, Ellis, Susana Santos, Bernadeta Patro Golab, Romy Gaillard, Vincent W. V. Jaddoe, Marie-Aline Charles, Barbara Heude, Leda Chatzi, Vagelis Georgiu, Cécile Chevrier, Nathalie Costet, George P. Chrousos, Eva Corpeleijn, Leanne K. Küpers, Sarah Crozier, Keith M. Godfrey, Hazel Inskip, Graham Devereux, Merete Eggesbø and Nina Iszatt	2019	yes	Maternal body mass index, gestational weight gain, and the risk of overweight and obesity across childhood: An individual participant data meta-analysis	PLoS Medicine	Medicine	1	TheGeneration R StudyGroup; Departmentof Pediatrics	TheGeneration R StudyGroup; Department of Pediatrics; Department of Epidemiology	Medicine*	Public Health		yes	Medicine	Medicine
54	Shariful Islam, S. M., A. J. Farmer, K. Bobrow, R. Maddison, R. Whittaker, L. A. Pfaeffli Dale, A. Lechner, S. Lear, Z. Eapen, L. W. Niessen, K. Santo, S. Stepien, J. Redfern, A. Rodgers and C. K. Chow	2019	yes	Mobile phone text-messaging interventions aimed to prevent cardiovascular diseases (Text2PreventCVD): Systematic review and individual patient data meta-analysis	Open Heart	Cardiology	1	Institute for Physical Activity and Nutrition; Cardiovascular Division, The George Institute for Global Health; Faculty of Medicine and Health	Institute for Physical Activity and Nutrition; Cardiovascular Division, The George Institute for Global Health; Faculty of Medicine and Health	Cardiovascular Diseases*			no	Vascular Diseases	Cardiology
55	Brauer, M., J. R. Brook, T. Christidis, Y. Chu, D. L. Crouse, A. Erickson, P. Hystad, C. Li, R. V. Martin, J. Meng, A. J. Pappin, L. L. Pinault, M. Tjepkema, A. van Donkelaar, S. Weichenthal and R. T. Burnett	2019	yes	Mortality-Air Pollution Associations in Low-Exposure Environments (MAPLE): Phase 1	Research report (Health Effects Institute)	Environmental Health	1	University of British Columbia, Vancouver, British Columbia, Canada.	University of British Columbia, School of Population and Public Health, Vancouver, Canada	Air Pollutants*	Vehicle Emissions*		yes	Environmental Health	Environmental Health
56	Hanson, L. L. M., N. H. Rod, J. Vahtera, P. Peristera, J. Pentti, R. Rugulies, I. E. H. Madsen, A. D. LaMontagne, A. Milner, T. Lange, S. Suominen, S. Stenholm, T. W. Xu, M. Kivimaki and H. Westerlund	2019	yes	Multicohort study of change in job strain, poor mental health and incident cardiometabolic disease	Occupational and Environmental Medicine	Environmental Health; Occupational Medicine	2	Stress Research Institute	Stress Research Institute	Environmental Exposure*	Occupational Diseases*	Occupational Health*	yes	Environmental Health	Environmental Health
57	Lee, D. H., M. Yang, N. Keum, E. L. Giovannucci, Q. Sun and J. E. Chavarro	2019	yes	Mushroom Consumption and Risk of Total and Site-Specific Cancer in Two Large U.S. Prospective Cohorts	Cancer Prev Res (Phila)	Neoplasms	1	Department of Nutrition Department of Epidemiology Channing Division of Network Medicine, Brigham and Women's Hospital and Harvard Medical School		Neoplasms*			no	Neoplasms	Neoplasms
58	Kwak, N., M. P. Dalcolmo, C. L. Daley, G. Eather, R. Gayoso, N. Hasegawa, B. W. Jhun, W. J. Koh, H. Namkoong, J. Park, R. Thomson, J. Van Ingen, S. M. H. Zweijpfenning and J. J. Yim	2019	yes	Mycobacterium abscessus pulmonary disease: Individual patient data meta-analysis	European Respiratory Journal	Pulmonary Medicine	1	Division of Pulmonary and Critical Care Medicine, Dept of Internal Medicine, Seoul National University College of Medicine, Seoul	Division of Pulmonary and Critical Care Medicine, Dept of Internal Medicine, Seoul National University College of Medicine, 101 Daehak-Ro, Jongno-Gu, Seoul	Respiration*	Respiratory Tract Diseases*		yes	Internal Medicine	Pulmonary Medicine
59	Alexander, M., A. K. Loomis, J. van der Lei, T. Duarte-Salles, D. Prieto-Alhambra, D. Ansell, A. Pasqua, F. Lapi, P. Rijnbeek, M. Mosseveld, P. Avillach, P. Egger, N. N. Dhalwani, S. Kendrick, C. Celis-Morales, D. M. Waterworth, W. Alazawi and N. Sattar	2019	no	Non-alcoholic fatty liver disease and risk of incident acute myocardial infarction and stroke: findings from matched cohort study of 18 million European adults	BMJ	Medicine	1	Real World Evidence and Epidemiology, GlaxoSmithKline, Uxbridge, Middlesex, UK Worldwide Research and Development, Pfizer, Target Sciences, Groton, CT, USA		Medicine*			no	Medicine	Medicine
60	Prado, E. L., E. Yakes Jimenez, S. Vosti, R. Stewart, C. P. Stewart, J. Somé, A. Pulakka, J. B. Ouédraogo, H. Okronipa, E. Ocansey, B. Oaks, K. Maleta, A. Lartey, E. Kortekangas, S. Y. Hess, K. Brown, J. Bendabenda, U. Ashorn, P. Ashorn, M. Arimond, S. Adu-Afarwuah, S. Abbeddou and K. Dewey	2019	yes	Path analyses of risk factors for linear growth faltering in four prospective cohorts of young children in Ghana, Malawi and Burkina Faso	BMJ Glob Health	Epidemiology; Public Health	2	Department of Nutrition		Global Health*	Healthcare Disparities		yes	Public Health	Public Health
61	Tan, J., Y. Q. Xiong, Q. He, Y. M. Liu, W. Wang, M. Chen, K. Zou, X. H. Liu and X. Sun	2019	yes	Peri-conceptional or pregnancy exposure of HPV vaccination and the risk of spontaneous abortion: a systematic review and meta-analysis	BMC Pregnancy Childbirth	Obstetrics	1	Chinese Evidence-based Medicine Centre and CREAT Group		Pregnancy*	Labor, Obstetric	Obstetric Surgical Procedures	yes	Pregnancy	Pregnancy
62	Jokela, M., J. Airaksinen, M. Virtanen, G. D. Batty, M. Kivimäki and C. Hakulinen	2019	yes	Personality, disability-free life years, and life expectancy: Individual-participant meta-analysis of 131,195 individuals from 10 cohort studies	Journal of personality	Psychology	1	Department of Psychology and Logopedics,	Department of Psychology and Logopedics,	Behavior	Personality*		yes	Psychiatry	Psychiatry
63	Leon, M. E., L. H. Schinasi, P. Lebailly, L. E. Beane Freeman, K. C. Nordby, G. Ferro, A. Monnereau, M. Brouwer, S. Tual, I. Baldi, K. Kjaerheim, J. N. Hofmann, P. Kristensen, S. Koutros, K. Straif, H. Kromhout and J. Schüz	2019	yes	Pesticide use and risk of non-Hodgkin lymphoid malignancies in agricultural cohorts from France, Norway and the USA: A pooled analysis from the AGRICOH consortium	International Journal of Epidemiology	Epidemiology	1	Section of Environment and Radiation, International Agency for Research on Cancer (IARC), Lyon, France	Section of Environment and Radiation, International Agency for Research on Cancer (IARC), 150 Cours Albert Thomas, 69372 Lyon Cedex 08, Lyon, France	Epidemiology*			no	Public Health	Epidemiology
64	Fudim, M., A. R. Spector, M. R. Costanzo, S. D. Pokorney, R. J. Mentz, D. Jagielski, R. Augostini, W. T. Abraham, P. P. Ponikowski, S. W. McKane and J. P. Piccini	2019	yes	Phrenic nerve stimulation for the treatment of central sleep apnea: A pooled cohort analysis	Journal of Clinical Sleep Medicine	Neurology; Psychophysiology	2	Duke Clinical Research Institute, Duke University School of Medicine, Durham, North Carolina; Division of Cardiology, Duke University Medical Center, Durham, North Carolina	Duke Clinical Research Institute, PO Box 17969, Durham, NC	Sleep Wake Disorders	Sleep*		yes	Neurology	Neurology
65	Kivimäki, Mika, Archana Singh-Manoux, Jaana Pentti, Séverine Sabia, Solja T. Nyberg, Lars Alfredsson, Marcel Goldberg, Anders Knutsson, Markku Koskenvuo, Aki Koskinen, Anne Kouvonen, Maria Nordin, Tuula Oksanen, Timo Strandberg, Sakari B. Suominen, Töres Theorell, Jussi Vahtera, Ari Väänänen, Marianna Virtanen, Peter Westerholm, Hugo Westerlund, Marie Zins, Sudha Seshadri, G. David Batty, Pyry N.…	2019	no	Physical inactivity, cardiometabolic disease, and risk of dementia: An individual-participant meta-analysis	BMJ: British Medical Journal	Medicine	1	Department of Epidemiology and Public Health		Medicine*			no	Medicine	Medicine
66	Rivin del Campo, Eleonor, Oscar Matzinger, Karin Haustermans, Didier Peiffert, Robert Glynne-Jones, Kathryn A. Winter, Andre A. Konski, Jaffer A. Ajani, Jean-François Bosset, Jean-Michel Hannoun-Levi, Marc Puyraveau, A. Bapsi Chakravarthy, Helen Meadows, John Northover, Laurence Collette, Melissa Christiaens and Philippe Maingon	2019	yes	Pooled Analysis of external-beam RADiotherapy parameters in phase II and phase III trials in radiochemotherapy in Anal Cancer (PARADAC)	European Journal of Cancer	Neoplasms	1	Department of Radiation Oncology, Tenon University Hospital, Sorbonne University, Paris	Department of Radiation Oncology, Tenon University Hospital, Sorbonne University, Paris	Neoplasms*			no	Neoplasms	Neoplasms
67	Jung, Su Yon, Nicholas Mancuso, Jeanette Papp, Eric Sobel and Zuo-Feng Zhang	2019	yes	Post genome-wide gene-environment interaction study: The effect of genetically driven insulin resistance on breast cancer risk using Mendelian randomization	PLoS ONE	Medicine; Science	2	Translational Sciences Section, Jonsson Comprehensive Cancer Center	Translational Sciences Section, Jonsson Comprehensive Cancer Center	Medicine*	Science		yes	Medicine	Medicine
68	Sluik, D., E. M. Brouwer-Brolsma, A. A. M. Berendsen, V. Mikkilä, S. D. Poppitt, M. P. Silvestre, A. Tremblay, L. Pérusse, C. Bouchard, A. Raben and E. J. M. Feskens	2019	no	Protein intake and the incidence of pre-diabetes and diabetes in 4 population-based studies: the PREVIEW project	Am J Clin Nutr	Nutritional Sciences	1	Division of Human Nutrition and Health, Wageningen University and Research, Wageningen, The Netherlands.	Division of Human Nutrition and Health, Wageningen University and Research, Wageningen, The Netherlands	Nutritional Physiological Phenomena*			no	Nutritional Sciences	Nutritional Sciences
69	Merino, J., M. Guasch-Ferré, C. Ellervik, H. S. Dashti, S. J. Sharp, P. Wu, K. Overvad, C. Sarnowski, M. Kuokkanen, R. N. Lemaitre, A. E. Justice, U. Ericson, K. V. E. Braun, Y. Mahendran, A. C. Frazier-Wood, D. Sun, A. Y. Chu, T. Tanaka, J. Luan, J. Hong, A. Tjønneland, M. Ding, A. Lundqvist, K. Mukamal, R. Rohde, C. A. Schulz, O. H. Franco, N. Grarup, Y. I. Chen, L. Bazzano, P. W. Franks, J. E.…	2019	no	Quality of dietary fat and genetic risk of type 2 diabetes: individual participant data meta-analysis	BMJ	Medicine	1	Diabetes Unit and Center for Genomic Medicine		Medicine*			no	Medicine	Medicine
70	Dommasch, E. D., S. C. Kim, M. P. Lee and J. J. Gagne	2019	yes	Risk of Serious Infection in Patients Receiving Systemic Medications for the Treatment of Psoriasis	JAMA Dermatol	Dermatology	1	Department of Dermatology, Beth Israel Deaconess Medical Center, Boston, Massachusetts; Harvard Medical School, Boston, Massachusetts; Division of Pharmacoepidemiology and Pharmacoeconomics, Department of Medicine, Brigham and Women's Hospital, Boston, Massachusetts	Dermatology, Department of Dermatology, Beth Israel Deaconess Medical Center, Harvard Medical School, 330 Brookline Ave, Shapiro 2, Boston	Dermatology	Skin Diseases*		yes	Internal Medicine	Dermatology
71	Schwinger, Catherine, Michael H. Golden, Emmanuel Grellety, Dominique Roberfroid and Benjamin Guesdon	2019	yes	Severe acute malnutrition and mortality in children in the community: Comparison of indicators in a multi-country pooled analysis	PLoS ONE	Medicine; Science	2	Centre for Intervention Science in Maternal and Child Health	Centre for Intervention Science in Maternal and Child Health	Medicine*	Science		yes	Medicine	Medicine
72	Chiappini, E., L. Ene, L. Galli, C. Giaquinto, T. Goetghebuer, A. Judd, R. Malyuta, A. Noguera-Julian, J. T. Ramos Amador, P. Rojo-Conejo, C. Rudin, P. Tookey, C. Lisi and C. Thorne	2019	yes	Severe haematologic toxicity is rare in high risk HIV-exposed infants receiving combination neonatal prophylaxis	HIV Medicine	Acquired Immunodeficiency Syndrome	1	Department of Health Sciences, University of Florence		Acquired Immunodeficiency Syndrome	HIV Infections		no	Communicable Diseases	Communicable Diseases
73	Hach, M., L. B. Christensen, T. Lange, U. A. Hvidtfeldt, B. Danielsen, F. Diderichsen, M. Osler, E. Prescott and I. Andersen	2019	yes	Social inequality in tooth loss, the mediating role of smoking and alcohol consumption	Community Dent Oral Epidemiol	Dentistry; Epidemiology	2	Department of Odontology and School of Oral Health Care, Faculty of Health and Medical Sciences, University of Copenhagen	Department of Odontology and School of Oral Health Care, Faculty of Health and Medical Sciences, University of Copenhagen	Dental Health Surveys*	Mouth Diseases	Tooth Diseases	yes	Dentistry	Dentistry
74	Kennedy, Mary Clare, Kanna Hayashi, M. J. Milloy, Evan Wood and Thomas Kerr	2019	yes	Supervised injection facility use and all-cause mortality among people who inject drugs in Vancouver, Canada: A cohort study	PLoS Medicine	Medicine	1	British Columbia Centre on Substance Use	British Columbia Centre on Substance Use	Medicine*	Public Health		yes	Medicine	Medicine
75	Wium‐Andersen, M. K., I. K. Wium‐Andersen, M. B. Jørgensen, M. McGue, T. S. H. Jørgensen, K. Christensen and M. Osler	2019	yes	The association between depressive mood and ischemic heart disease: a twin study	Acta Psychiatrica Scandinavica	Psychiatry	1	Center for Clinical Research and Prevention Department of Public Health, Section of Epidemiology	Center for Clinical Research and Prevention Department of Public Health, Section of Epidemiology	Psychiatry*			no	Psychiatry	Psychiatry
76	Commons, Robert J., Julie A. Simpson, Kamala Thriemer, Tesfay Abreha, Ishag Adam, Nicholas M. Anstey, Ashenafi Assefa, Ghulam R. Awab, J. Kevin Baird, Bridget E. Barber, Cindy S. Chu, Prabin Dahal, André Daher, Timothy M. E. Davis, Arjen M. Dondorp, Matthew J. Grigg, Georgina S. Humphreys, Jimee Hwang, Harin Karunajeewa and Moses Laman	2019	yes	The efficacy of dihydroartemisinin-piperaquine and artemether-lumefantrine with and without primaquine on Plasmodium vivax recurrence: A systematic review and individual patient data meta-analysis	PLoS Medicine	Medicine	1	Global Health Division	Global Health Division	Medicine*	Public Health		yes	Medicine	Medicine
77	Commons, Robert J., Julie A. Simpson, Kamala Thriemer, Cindy S. Chu, Nicholas M. Douglas, Tesfay Abreha, Sisay G. Alemu, Arletta Añez, Nicholas M. Anstey, Abraham Aseffa, Ashenafi Assefa, Ghulam R. Awab, J. Kevin Baird, Bridget E. Barber, Isabelle Borghini-Fuhrer, Umberto D'Alessandro, Prabin Dahal, André Daher, Peter J. de Vries and Annette Erhart	2019	yes	The haematological consequences of Plasmodium vivax malaria after chloroquine treatment with and without primaquine: a WorldWide Antimalarial Resistance Network systematic review and individual patient data meta-analysis	BMC Medicine	Medicine	1	Global Health Division		Medicine*			no	Medicine	Medicine
78	Wu, S., N. Fahmy and H. Alachkar	2019	yes	The mitochondrial transcription machinery genes are upregulated in acute myeloid leukemia and associated with poor clinical outcome	Metabolism Open	Metabolism* (MeSH)	1	School of Pharmacy	School of Pharmacy	Metabolism*			no	Metabolism	Metabolism
79	Arriaga, M. E., C. M. Vajdic, K. Canfell, R. J. MacInnis, E. Banks, J. E. Byles, D. J. Magliano, A. W. Taylor, P. Mitchell, G. G. Giles, J. E. Shaw, T. K. Gill, E. Klaes, L. S. Velentzis, R. G. Cumming, V. Hirani and M. A. Laaksonen	2019	yes	The preventable burden of breast cancers for premenopausal and postmenopausal women in Australia: A pooled cohort study	International Journal of Cancer	Neoplasms	1	Centre for Big Data Research in Health, University of New South Wales, Sydney, Australia	Centre for Big Data Research in Health, University of New South Wales, Sydney, Australia	Neoplasms*			no	Neoplasms	Neoplasms
80	Yang, Jae Jeong, Danxia Yu, Wanqing Wen, Xiao-Ou Shu, Eiko Saito, Shafiur Rahman, Prakash C. Gupta, Jiang He, Shoichiro Tsugane, Yong-Bing Xiang, Yu-Tang Gao, Woon-Puay Koh, Akiko Tamakoshi, Fujiko Irie, Atsuko Sadakane, Ichiro Tsuji, Seiki Kanemura, Keitaro Matsuo, Chisato Nagata and Chien-Jen Chen	2019	no	Tobacco Smoking and Mortality in Asia: A Pooled Meta-analysis	JAMA Network Open	Medicine	1	Division of Epidemiology, Department of Medicine, Vanderbilt Epidemiology Center, Vanderbilt-Ingram Cancer Center, Vanderbilt University Medical Center, Nashville, Tennessee	Division of Epidemiology, Department of Medicine, Vanderbilt Epidemiology Center, Vanderbilt-Ingram Cancer Center, Vanderbilt University Medical Center, Nashville, Tennessee	Clinical Medicine*	Global Health		yes	Medicine	Medicine
81	Collaborative Group on Hormonal Factors in Breast, Cancer	2019	yes	Type and timing of menopausal hormone therapy and breast cancer risk: individual participant meta-analysis of the worldwide epidemiological evidence	Lancet	Medicine	1	Department of Population Health,	Cancer Epidemiology Unit,	Medicine*			no	Medicine	Medicine
82	Zuo, H., P. M. Ueland, Ø Midttun, G. S. Tell, A. Fanidi, W. Zheng, X. Shu, Y. Xiang, J. Wu, R. Prentice, M. Pettinger, C. A. Thomson, G. G. Giles, A. Hodge, Q. Cai, W. J. Blot, M. Johansson, J. Hultdin, K. Grankvist, V. L. Stevens, M. L. McCullough, S. J. Weinstein, D. Albanes, R. G. Ziegler, N. D. Freedman, N. E. Caporaso, A. Langhammer, K. Hveem, M. Næss, J. E. Buring, I. Lee, J. M. Gaziano, G.…	2019	yes	Vitamin B6 catabolism and lung cancer risk: results from the Lung Cancer Cohort Consortium (LC3)	Ann Oncol	Neoplasms	2	Department of Global Public Health and Primary Care		Neoplasms*			no	Neoplasms	Neoplasms
83	den Braver, N. R., F. Rutters, Aljk van der Spek, D. Ibi, M. Looman, A. Geelen, P. Elders, A. A. van der Heijden, J. Brug, J. Lakerveld, S. S. Soedamah-Muthu and J. W. J. Beulens	2020	yes	Adherence to a food group-based dietary guideline and incidence of prediabetes and type 2 diabetes	Eur J Nutr	Nutritional Sciences	1	Department of Epidemiology and Biostatistics, Amsterdam Public Health Research Institute	Department of Epidemiology and Biostatistics, Amsterdam Public Health Research Institute	Nutritional Physiological Phenomena*			no	Nutritional Sciences	Nutritional Sciences
84	Masaoka, H., K. Matsuo, I. Oze, H. Ito, M. Naito, K. Wada, C. Nagata, T. Nakayama, Y. Kitamura, A. Sadakane, A. Tamakoshi, I. Tsuji, Y. Sugawara, N. Sawada, T. Mizoue, M. Inoue, K. Tanaka, S. Tsugane and T. Shimazu	2020	yes	Alcohol Drinking and Bladder Cancer Risk From a Pooled Analysis of Ten Cohort Studies in Japan	J Epidemiol	Epidemiology	1	Division of Cancer Epidemiology and Prevention, Aichi Cancer Center Research Institute; Department of Urology, Graduate School of Medical Sciences, Kyushu University	Division of Cancer Epidemiology and Prevention, Aichi Cancer Center Research Institute, 1-1 Kanokoden, Chikusa-ku, Nagoya 464-8681, Japan	Epidemiology*			no	Public Health	Epidemiology
85	Ding, J., K. L. Davis-Plourde, S. Sedaghat, P. J. Tully, W. Wang, C. Phillips, M. P. Pase, J. J. Himali, B. Gwen Windham, M. Griswold, R. Gottesman, T. H. Mosley, L. White, V. Guðnason, S. Debette, A. S. Beiser, S. Seshadri, M. A. Ikram, O. Meirelles, C. Tzourio and L. J. Launer	2020	yes	Antihypertensive medications and risk for incident dementia and Alzheimer's disease: a meta-analysis of individual participant data from prospective cohort studies	Lancet Neurol	Neurology	1	Intramural Research Program, Laboratory of Epidemiology and Population Sciences,	Intramural Research Program, Laboratory of Epidemiology and Population Sciences,	Nervous System Diseases	Nervous System*	Neurology	yes	Neurology	Neurology
86	Yu, Z. B., Y. Zhu, D. Li, M. Y. Wu, M. L. Tang, J. B. Wang and K. Chen	2020	yes	Association between visit-to-visit variability of HbA(1c) and cognitive decline: a pooled analysis of two prospective population-based cohorts	Diabetologia	Endocrinology	1	Division of Epidemiology and Health Statistics, Department of Public Health, Zhejiang University School of Medicine	Division of Epidemiology and Health Statistics, Department of Public Health, Zhejiang University School of Medicine; Cancer Institute, The Second Affiliated Hospital/Department of Public Health, Zhejiang University School of Medicine	Diabetes Mellitus*			no	Endocrinology	Endocrinology
87	Zhao, B., H. Deng, B. Li, L. Chen, F. Zou, L. Hu, Y. Wei and W. Zhang	2020	yes	Association of magnesium consumption with type 2 diabetes and glucose metabolism: A systematic review and pooled study with trial sequential analysis	Diabetes Metab Res Rev	Endocrinology; Metabolism	NA	Department of Thoracic Surgery, The Second Affiliated Hospital of Nanchang University	Department of Thoracic Surgery, The Second Affiliated Hospital of Nanchang University	Metabolic Diseases	Metabolic Diseases		yes	Endocrinology	Endocrinology
88	Liu, N., J. J. Yang, R. Meng, X. F. Pan, X. Zhang, M. He, H. Li, Y. T. Gao, Y. B. Xiang, X. O. Shu, W. Zheng, T. Wu, D. Yu and A. Pan	2020	yes	Associations of blood pressure categories defined by 2017 ACC/AHA guidelines with mortality in China: Pooled results from three prospective cohorts	Eur J Prev Cardiol	Cardiology; Vascular Diseases	2	Department of Nutrition and Food Hygiene, Huazhong University of Science and Technology, China	Vanderbilt Epidemiology Center, Vanderbilt University Medical Center, USA	Cardiovascular Diseases*			no	Vascular Diseases	Cardiology
89	Archambault, A. N., Y. R. Su, J. Jeon, M. Thomas, Y. Lin, D. V. Conti, A. K. Win, L. C. Sakoda, I. Lansdorp-Vogelaar, E. F. P. Peterse, A. G. Zauber, D. Duggan, A. N. Holowatyj, J. R. Huyghe, H. Brenner, M. Cotterchio, S. Bézieau, S. L. Schmit, C. K. Edlund, M. C. Southey, R. J. MacInnis, P. T. Campbell, J. Chang-Claude, M. L. Slattery, A. T. Chan, A. D. Joshi, M. Song, Y. Cao, M. O. Woods, E. Wh…	2020	yes	Cumulative Burden of Colorectal Cancer-Associated Genetic Variants Is More Strongly Associated With Early-Onset vs Late-Onset Cancer	Gastroenterology	Gastroenterology	1	Division of Epidemiology, Department of Population Health, New York University School of Medicine, New York	Division of Epidemiology, Department of Population Health, New York University School of Medicine, New York; Public Health Sciences Division, Fred Hutchinson Cancer Research Center, Seattle, Washington; Department of Biostatistics, University of Washington, Seattle, Washington	Gastroenterology*			no	Internal Medicine	Gastroenterology
90	Rota, M., G. Alicandro, C. Pelucchi, R. Bonzi, P. Bertuccio, J. Hu, Z. F. Zhang, K. C. Johnson, D. Palli, M. Ferraroni, G. P. Yu, C. Galeone, L. López-Carrillo, J. Muscat, N. Lunet, A. Ferro, W. Ye, A. Plymoth, R. Malekzadeh, D. Zaridze, D. Maximovitch, M. Kogevinas, N. Fernández de Larrea, J. Vioque, E. M. Navarrete-Muñoz, S. Tsugane, G. S. Hamada, A. Hidaka, M. Pakseresht, A. Wolk, N. Håkansson…	2020	yes	Education and gastric cancer risk-An individual participant data meta-analysis in the StoP project consortium	Int J Cancer	Neoplasms	1	Department of Molecular and Translational Medicine, University of Brescia; Department of Clinical Sciences and Community Health, University of Milan	Department of Molecular and Translational Medicine, University of Brescia; Department of Clinical Sciences and Community Health, University of Milan	Neoplasms*			no	Neoplasms	Neoplasms
91	Yamamoto, K., H. Shiomi, T. Morimoto, M. Natsuaki, Y. Takeji, H. Watanabe, Y. Yoshikawa, Y. Matsumura-Nakano, S. Shizuta, K. Tanabe, K. Ando, K. Kadota, Y. Morino, K. Kozuma, Y. Nakagawa and T. Kimura	2020	yes	Effect of Renal Dysfunction on the Risks for Ischemic and Bleeding Events in Patients With Atrial Fibrillation Receiving Percutaneous Coronary Intervention	Am J Cardiol	Cardiology	1	Department of Cardiovascular Medicine, Graduate School of Medicine, Kyoto University, Kyoto, Japan	Department of Cardiovascular Medicine, Graduate School of Medicine, Kyoto University, Kyoto, Japan	Cardiology*			no	Vascular Diseases	Cardiology
92	Acham, M., A. Wesselius, F. H. M. van Osch, E. Y. Yu, P. A. van den Brandt, E. White, H. O. Adami, E. Weiderpass, M. Brinkman, G. G. Giles, R. L. Milne and M. P. Zeegers	2020	yes	Intake of milk and other dairy products and the risk of bladder cancer: a pooled analysis of 13 cohort studies	Eur J Clin Nutr	Nutritional Sciences	1	Department of Complex Genetics and Epidemiology, NUTRIM School for Nutrition and Translational Research in Metabolism, Maastricht University	Department of Complex Genetics and Epidemiology, NUTRIM School for Nutrition and Translational Research in Metabolism, Maastricht University	Nutrition Disorders*	Nutritional Physiological Phenomena*		yes	Nutritional Sciences	Nutritional Sciences
93	Peters, R., S. Yasar, C. S. Anderson, S. Andrews, R. Antikainen, H. Arima, N. Beckett, J. C. Beer, A. S. Bertens, A. Booth, M. van Boxtel, C. Brayne, H. Brodaty, M. C. Carlson, J. Chalmers, M. Corrada, S. DeKosky, C. Derby, R. A. Dixon, F. Forette, M. Ganguli, W. A. van Gool, A. Guaita, A. M. Hever, D. B. Hogan, C. Jagger, M. Katz, C. Kawas, P. G. Kehoe, S. Keinanen-Kiukaanniemi, R. A. Kenny, S. …	2020	yes	Investigation of antihypertensive class, dementia, and cognitive decline: A meta-analysis	Neurology	Neurology	1	Neuroscience Research Australia (this was just the first one. There are about 20+ affiliations including psychology under this affiliation.	Neuroscience Research Australia (this was just the first one. There are about 20+ affiliations including psychology under this affiliation.	Neurology*			no	Neurology	Neurology
94	Tsui, A., M. Richards, A. Singh-Manoux, C. Udeh-Momoh and D. Davis	2020	yes	Longitudinal associations between diurnal cortisol variation and later-life cognitive impairment	Neurology	Neurology	1	Unit for Lifelong Health and Ageing	Unit for Lifelong Health and Ageing	Neurology*			no	Neurology	Neurology
95	Oelsner, E. C., P. P. Balte, S. P. Bhatt, P. A. Cassano, D. Couper, A. R. Folsom, N. D. Freedman, D. R. Jacobs, Jr., R. Kalhan, A. R. Mathew, R. A. Kronmal, L. R. Loehr, S. J. London, A. B. Newman, G. T. O'Connor, J. E. Schwartz, L. J. Smith, W. B. White and S. Yende	2020	yes	Lung function decline in former smokers and low-intensity current smokers: a secondary data analysis of the NHLBI Pooled Cohorts Study	Lancet Respir Med	Pulmonary Medicine	1	Division of General Medicine	Division of General Medicine	Respiratory Tract Diseases*			no	Internal Medicine	Internal Medicine
96	Ferro, A., V. Rosato, M. Rota, A. R. Costa, S. Morais, C. Pelucchi, K. C. Johnson, J. Hu, D. Palli, M. Ferraroni, Z. F. Zhang, R. Bonzi, G. P. Yu, B. Peleteiro, L. López-Carrillo, S. Tsugane, G. S. Hamada, A. Hidaka, D. Zaridze, D. Maximovitch, J. Vioque, E. M. Navarrete-Munoz, N. Aragonés, V. Martín, R. U. Hernández-Ramírez, P. Bertuccio, M. H. Ward, R. Malekzadeh, F. Pourfarzi, L. Mu, M. López-…	2020	yes	Meat intake and risk of gastric cancer in the Stomach cancer Pooling (StoP) project	Int J Cancer	Neoplasms	1	EPIUnit - Instituto de Saúde Pública da Universidade do Porto, Porto, Portugal	EPIUnit - Instituto de Saúde Pública da Universidade do Porto, Porto, Portugal; Departamento de Ciências da Saúde Pública e Forenses e Educaç~ao Médica, Faculdade de Medicina da Universidade do Porto	Neoplasms*			no	Neoplasms	Neoplasms
97	Zhang, S., Y. Sugawara, S. Chen, R. B. Beelman, T. Tsuduki, Y. Tomata, S. Matsuyama and I. Tsuji	2020	yes	Mushroom consumption and incident risk of prostate cancer in Japan: A pooled analysis of the Miyagi Cohort Study and the Ohsaki Cohort Study	Int J Cancer	Neoplasms	1	Division of Epidemiology, Department of Health Informatics and Public Health, Tohoku University School of Public Health, Graduate School of Medicine, Sendai, Japan	Division of Epidemiology, Department of Health Informatics and Public Health, Tohoku University School of Public Health, Graduate School of Medicine, Sendai, Japan	Neoplasms*			no	Neoplasms	Neoplasms
98	Tang, W., A. Saratzis, J. Pattee, J. Smith, N. Pankratz, O. C. Leavy, W. Guan, F. Dudbridge, J. S. Pankow, G. D. Kitas, P. L. Lutsey and M. J. Bown	2020	yes	Replication of Newly Identified Genetic Associations Between Abdominal Aortic Aneurysm and SMYD2, LINC00540, PCIF1/MMP9/ZNF335, and ERG	Eur J Vasc Endovasc Surg	General Surgery; Vascular Diseases	2	Division of Epidemiology & Community Health, School of Public Health, University of Minnesota	Division of Epidemiology & Community Health, School of Public Health, University of Minnesota	Endoscopy	Vascular Surgical Procedures*		yes	Vascular Diseases	Vascular Diseases
99	Huang, T., M. K. Townsend, N. Wentzensen, B. Trabert, E. White, A. A. Arslan, E. Weiderpass, J. E. Buring, T. V. Clendenen, G. G. Giles, I. M. Lee, R. L. Milne, N. C. Onland-Moret, U. Peters, D. P. Sandler, L. J. Schouten, P. A. van den Brandt, A. Wolk, A. Zeleniuch-Jacquotte and S. S. Tworoger	2020	yes	Reproductive and Hormonal Factors and Risk of Ovarian Cancer by Tumor Dominance: Results from the Ovarian Cancer Cohort Consortium (OC3)	Cancer Epidemiol Biomarkers Prev	Biochemistry; Epidemiology; Neoplasms	2	Channing Division of Network Medicine, Brigham and Women’s Hospital		Genetic Markers*	Neoplasms*		yes	Neoplasms	Neoplasms
100	Keller, A., E. J. O'Reilly, V. Malik, J. E. Buring, I. Andersen, L. Steffen, K. Robien, S. Männistö, E. B. Rimm, W. Willett and B. L. Heitmann	2020	yes	Substitution of sugar-sweetened beverages for other beverages and the risk of developing coronary heart disease: Results from the Harvard Pooling Project of Diet and Coronary Disease	Prev Med	Public Health	1	Research Unit for Dietary Studies at The Parker Institute, Bispebjerg and Frederiksberg Hospital, Part of Copenhagen University Hospital, The Capital Region, Frederiksberg, Denmark	Research Unit for Dietary Studies at The Parker Institute, Bispebjerg and Frederiksberg Hospital, Part of Copenhagen University Hospital, The Capital Region, Frederiksberg, Denmark	Preventive Medicine*			no	Public Health	Public Health

## Sheet: All articles
Authors	Year	Epub date	Title	Journal	NLM Discipline(s)/Broad Subject Term(s)	Number of Disciplines	Affiliation of Lead Author	Affiliation of corresponding author	MesH	MesH	MesH	Multiple MesH Tags	Bucket
Martin, E. T., E. Krantz, S. L. Gottlieb, A. S. Magaret, A. Langenberg, L. Stanberry, M. Kamb and A. Wald	2009	no	A pooled analysis of the effect of condoms in preventing HSV-2 acquisition	Archives of Internal Medicine	Internal Medicine	1	Department of Epidemiology		Medicine*			no	Medicine	Medicine
Rassen, J. A., N. K. Choudhry, J. Avorn, S. Schneeweiss, Jeremy A. Rassen, Niteesh K. Choudhry, Jerry Avorn and Sebastian Schneeweiss	2009	yes	Cardiovascular outcomes and mortality in patients using clopidogrel with proton pump inhibitors after percutaneous coronary intervention or acute coronary syndrome	Circulation	Cardiology; Vascular Diseases	2	Division of Pharmacoepidemiology and Pharmacoeconomics, Department of Medicine, Brigham and Women's Hospital and Harvard Medical School, Boston, MA		Blood Circulation*	Cardiovascular System*		yes	Vascular Diseases	Cardiology
Burzotta, F., M. De Vita, Y. L. L. Gu, T. Isshiki, T. Lefevre, A. Kaltoft, D. Dudek, G. Sardella, P. S. Orrego, D. Antoniucci, L. De Luca, G. G. L. Biondi-Zoccai, F. Crea and F. Zijlstra	2009	yes	Clinical impact of thrombectomy in acute ST-elevation myocardial infarction: an individual patient-data pooled analysis of 11 trials	European Heart Journal	Cardiology	1	Cardiology Institute, Catholic University of Sacred Heart, Rome	Cardiology Institute, Catholic University of Sacred Heart, Rome	Cardiology			no	Vascular Diseases	Cardiology
Girard, L. P., T. E. Feasby, M. Eliasziw, H. Quan, J. Kennedy, H. J. M. Barnett and W. A. Ghali	2009	yes	Complication rates after left-versus right-sided carotid endarterectomy	Circulation: Cardiovascular Quality and Outcomes	Cardiology; Vascular Diseases	2	Department of Medicine		Blood Circulation*	Cardiovascular System*		yes	Vascular Diseases	Cardiology
Hlatky, Mark A., Derek B. Boothroyd, Dena M. Bravata, Eric Boersma, Jean Booth, Maria M. Brooks, Didier Carrié, Tim C. Clayton, Nicolas Danchin, Marcus Flather, Christian W. Hamm, Whady A. Hueb, Jan Kähler, Sheryl F. Kelsey, Spencer B. King, Andrzej S. Kosinski, Neuza Lopes, Kathryn M. McDonald, Alfredo Rodriguez and Patrick Serruys	2009	yes	Coronary artery bypass surgery compared with percutaneous coronary interventions for multivessel disease: a collaborative analysis of individual patient data from ten randomised trials	Lancet	Medicine	1	School of Medicine	School of Medicine	Medicine*			no	Medicine	Medicine
Easton, J. D., J. L. Saver, G. W. Albers, M. J. Alberts, S. Chaturvedi, E. Feldmann, T. S. Hatsukami, R. T. Higashida, S. C. Johnston, C. S. Kidwell, H. L. Lutsep, E. Miller and R. L. Sacco	2009	yes	Definition and Evaluation of Transient Ischemic Attack A Scientific Statement for Healthcare Professionals From the American Heart Association/American Stroke Association Stroke Council; Council on Cardiovascular Surgery and Anesthesia; Council on Cardiovascular Radiology and Intervention; Council on Cardiovascular Nursing; and the Interdisciplinary Council on Peripheral Vascular Disease The Amer…	Stroke	Brain; Vascular Diseases	2	?	?	Cerebrovascular Circulation*	Cerebrovascular Disorders*		yes	Vascular Diseases	Vascular Diseases
Nakamura, K., F. Barzi, R. Huxley, T. H. Lam, I. Suh, J. Woo, H. C. Kim, V. L. Feigin, D. Gu, M. Woodward and Collaboration Asia Pacific Cohort Studies	2009	yes	Does cigarette smoking exacerbate the effect of total cholesterol and high-density lipoprotein cholesterol on the risk of cardiovascular diseases?	Heart	Cardiology	1	Department of Epidemiology and Public Health, Kanazawa Medical University, Uchinada, Ishikawa, Japan	Department of Epidemiology and Public Health, Kanazawa Medical University, Uchinada, Ishikawa, Japan	Heart Diseases*			no	Vascular Diseases	Cardiology
Becquet, R., R. Bland, V. Leroy, N. C. Rollins, D. K. Ekouevi, A. Coutsoudis, F. Dabis, H. M. Coovadia, R. Salamon and M. L. Newell	2009	no	Duration, pattern of breastfeeding and postnatal transmission of HIV: Pooled analysis of individual data from west and south African cohorts	PLoS ONE	Medicine; Science	2	Africa Centre for Health and Population Studies	Africa Centre for Health and Population Studies	Medicine*	Science		yes	Medicine	Medicine
Kampmann, C., A. Linhart, R. B. Devereux and R. Schiffmann	2009	yes	Effect of agalsidase alfa replacement therapy on Fabry disease-related hypertrophic cardiomyopathy: a 12- to 36-month, retrospective, blinded echocardiographic pooled analysis	Clin Ther	Drug Therapy; Therapeutics	2	Division of Cardiology, University Children's Hospital, Mainz, Germany.		Cardiovascular System*			no	Vascular Diseases	Cardiology
Dignam, J. J., L. Huang, L. Ries, M. Reichman, A. Mariotto and E. Feuer	2009	yes	Estimating Breast Cancer-Specific and Other-Cause Mortality in Clinical Trial and Population-Based Cancer Registry Cohorts	Cancer	Neoplasms	1	Department of Health Studies and Cancer Research Center		Neoplasms*			no	Neoplasms	Neoplasms
Krewski, D., M. Jerrett, R. T. Burnett, R. Ma, E. Hughes, Y. Shi, M. C. Turner, C. A. Pope 3rd, G. Thurston, E. E. Calle, M. J. Thun, B. Beckerman, P. DeLuca, N. Finkelstein, K. Ito, D. K. Moore, K. B. Newbold, T. Ramsay, Z. Ross, H. Shin and B. Tempalski	2009	yes	Extended follow-up and spatial analysis of the American Cancer Society study linking particulate air pollution and mortality	Research report (Health Effects Institute)	Environmental Health	1	McLaughlin Centre for Population Health Risk Assessment, Institute of Population Health, University of Ottawa, Canada	McLaughlin Centre for Population Health Risk Assessment, University of Ottawa, Ottawa, Canada	Air Pollutants*	Vehicle Emissions*		yes	Environmental Health	Environmental Health
Inoue, M., S. Sasazuki, K. Wakai, T. Suzuki, K. Matsuo, T. Shimazu, I. Tsuji, K. Tanaka, T. Mizoue, C. Nagata, A. Tamakoshi, N. Sawada and S. Tsugane	2009	yes	Green tea consumption and gastric cancer in Japanese: a pooled analysis of six cohort studies	Gut	Gastroenterology	1	Epidemiology and Prevention Division, Research Center for Cancer Prevention and Screening, National Cancer Center, 5-1-1 Tsukiji, Chuo-ku, Tokyo 104-0045 Japan	Epidemiology and Prevention Division, Research Center for Cancer Prevention and Screening, National Cancer Center, 5-1-1 Tsukiji, Chuo-ku, Tokyo 104-0045 Japan	Gastroenterology*			no	Internal Medicine	Gastroenterology
	2009	no	Impact of cigarette smoking on the relationship between body mass index and coronary heart disease: a pooled analysis of 3264 stroke and 2706 CHD events in 378579 individuals in the Asia Pacific region	BMC Public Health	Public Health	1	Nutrition and Lifestyle Division, The George Institute for International Health (First) The Asia Pacific Cohort Studies Collaboration (corresponding)		Public Health*	Epidemiology		yes	Public Health	Public Health
Risch, N., R. Herrell, T. Lehner, K. Y. Liang, L. Eaves, J. Hoh, A. Griem, M. Kovacs, J. Ott, K. R. Merikangas, Neil Risch, Richard Herrell, Thomas Lehner, Kung-Yee Liang, Lindon Eaves, Josephine Hoh, Andrea Griem, Maria Kovacs, Jurg Ott and Kathleen Ries Merikangas	2009	no	Interaction between the serotonin transporter gene (5-HTTLPR), stressful life events, and risk of depression: a meta-analysis	JAMA: Journal of the American Medical Association	Medicine	1	Institute for Human Genetics, University of California at San Francisco, and Kaiser Permanente Northern California Division of Research, Oakland, USA.	Genetic Epidemiology Research Branch, Intramural Research Program, National Institute of Mental Health, 35 Convent Dr, MSC#3720, Bethesda	Medicine*			no	Medicine	Medicine
Huth, C., T. Illig, C. Herder, C. Gieger, H. Grallert, C. Vollmert, W. Rathmann, Y. H. Hamid, O. Pedersen, T. Hansen, B. Thorand, C. Meisinger, A. Döring, N. Klopp, H. Gohlke, W. Lieb, C. Hengstenberg, V. Lyssenko, L. Groop, H. Ireland, J. W. Stephens, I. Wernstedt Asterholm, J. O. Jansson, H. Boeing, M. Möhlig, H. M. Stringham, M. Boehnke, J. Tuomilehto, J. M. Fernandez-Real, A. Lopez-Bermejo, L…	2009	yes	Joint analysis of individual participants' data from 17 studies on the association of the IL6 variant -174G>C with circulating glucose levels, interleukin-6 levels, and body mass index	Annals of Medicine	Medicine	1	Genomics, Diabetes and Endocrinology		Medicine*			no	Medicine	Medicine
Evangelou, E., K. Chapman, I. Meulenbelt, F. B. Karassa, J. Loughlin, A. Carr, M. Doherty, S. Doherty, J. J. Gómez-Reino, A. Gonzalez, B. V. Halldorsson, V. B. Hauksson, A. Hofman, D. J. Hart, S. Ikegawa, T. Ingvarsson, Q. Jiang, I. Jonsdottir, H. Jonsson and H. J. Kerkhof	2009	yes	Large-scale analysis of association between GDF5 and FRZB variants and osteoarthritis of the hip, knee, and hand	Arthritis & Rheumatism	Rheumatology	1	Department of Hygiene and Epidemiology		Arthritis*	Rheumatic Diseases*		yes	Internal Medicine	Rheumatology
Jones, A. P., R. D. Riley, P. R. Williamson and A. Whitehead	2009	yes	Meta-analysis of individual patient data versus aggregate data from longitudinal clinical trials	Clin Trials	Medicine; Therapeutics	2	Centre for Medical Statistics and Health Evaluation, School of Health Sciences, University of Liverpool		Clinical Trials as Topic*	Research Design	Therapies, Investigational	yes	Therapeutics	Therapeutics
Tworoger, S. S., M. A. Gates, I. M. Lee, J. E. Buring, L. Titus-Ernstoff, D. Cramer and S. E. Hankinson	2009	yes	Polymorphisms in the vitamin D receptor and risk of ovarian cancer in four studies	Cancer Res	Neoplasms	1	Channing Laboratory, Department of Medicine Department of Epidemiology		Neoplasms*			no	Neoplasms	Neoplasms
Michaud, D. S., C. N. Holick, T. T. Batchelor, E. Giovannucci and D. J. Hunter	2009	yes	Prospective study of meat intake and dietary nitrates, nitrites, and nitrosamines and risk of adult glioma	American Journal of Clinical Nutrition	Nutritional Sciences	1	Department of Epidemiology and Public Health, Imperial College London, United Kingdom		Nutritional Physiological Phenomena*			no	Nutritional Sciences	Nutritional Sciences
Kengne, Andre Pascal, Koshi Nakamura, Federica Barzi, L. A. M. Tai Hing, Rachel Huxley, G. U. Dongfeng, Anushka Patel, K. I. M. Hyeon Chang and Mark Woodward	2009	yes	Smoking, diabetes and cardiovascular diseases in men in the Asia Pacific region	Journal of Diabetes	Endocrinology	1			Diabetes Mellitus*			no	Endocrinology	Endocrinology
Kendrick, D.	2009	yes	The effect of education and home safety equipment on childhood thermal injury prevention: meta-analysis and meta-regression	Injury Prevention (1353-8047)	Pediatrics; Traumatology	2	Division of Primary Care, Floor 13, Tower Building, University Park, Nottingham	Division of Primary Care, Floor 13, Tower Building, University Park, Nottingham	Accident Prevention*	Wounds and Injuries*		yes	Specialties, Surgery	Traumatology
Breban, Romulus, Sonia Napravnik, James Kahn and Sally Blower	2009	no	Quantifying the treatment efficacy of reverse transcriptase inhibitors: new analyses of clinical data based on within-host modeling	BMC Public Health	Public Health	1	Semel Institute for Neuroscience and Human Behavior (irst and Corresponding) UCLA AIDS Institute, David Geffen School of Medicine (Corresponding)		Public Health*	Epidemiology		yes	Public Health	Public Health
Kaptoge, S., E. Di Angelantonio, G. Lowe, M. B. Pepys, S. G. Thompson, R. Collins and J. Danesh	2010	yes	C-reactive protein concentration and risk of coronary heart disease, stroke, and mortality: an individual participant meta-analysis	Lancet	Medicine	1	Emerging Risk Factors Collaboration Coordinating Centre, Department of Public Health and Primary Care,	Emerging Risk Factors Collaboration Coordinating Centre, Department of Public Health and Primary Care,	Medicine*			no	Medicine	Medicine
Cerhan, J. R., S. C. Moore, E. J. Jacobs, C. M. Kitahara, P. S. Rosenberg, H. O. Adami, J. O. Ebbert, D. R. English, S. M. Gapstur, G. G. Giles, P. L. Horn-Ross, Y. Park, A. V. Patel, K. Robien, E. Weiderpass, W. C. Willett, A. Wolk, A. Zeleniuch-Jacquotte, P. Hartge, L. Bernstein and A. Berrington de Gonzalez	2014	yes	A pooled analysis of waist circumference and mortality in 650,000 adults	Mayo Clin Proc	Medicine	1	Division of Epidemiology	Division of Epidemiology	Medicine*			no	Medicine	Medicine
Holmes, Michael V., Ruth Frikke-Schmidt, Daniela Melis, Robert Luben, Folkert W. Asselbergs, Jolanda M. A. Boer, Jackie Cooper, Jutta Palmen, Pia Horvat, Jorgen Engmann, Ka-Wah Li, N. Charlotte Onland-Moret, Marten H. Hofker, Meena Kumari, Brendan J. Keating, Jaroslav A. Hubacek, Vera Adamkova, Ruzena Kubinova, Martin Bobak and Kay-Tee Khaw	2014	yes	A systematic review and meta-analysis of 130,000 individuals shows smoking does not modify the association of APOE genotype on risk of coronary heart disease	Atherosclerosis (00219150)	Vascular Diseases	1	Department of Surgery, Division of Transplantation, Perelman School of Medicine, University of Pennsylvania, Philadelphia, PA, USA; Department of Epidemiology & Public Health, University College London, London		Arteriosclerosis*			no	Vascular Diseases	Vascular Diseases
Guxens, M., R. Garcia-Esteban, L. Giorgis-Allemand, J. Forns, C. Badaloni, F. Ballester, R. Beelen, G. Cesaroni, L. Chatzi, M. De Agostini, A. De Nazelle, M. Eeftens, M. F. Fernandez, A. Fernández-Somoano, F. Forastiere, U. Gehring, A. Ghassabian, B. Heude, V. W. V. Jaddoe, C. Klümper, M. Kogevinas, U. Krämer, B. Larroque, A. Lertxundi, N. Lertxuni, M. Murcia, V. Navel, M. Nieuwenhuijsen, D. Port…	2014	yes	Air pollution during pregnancy and childhood cognitive and psychomotor development: Six european birth cohorts	Epidemiology	Epidemiology	1	Center for Research in Environmental Epidemiology, Barcelona, Spain; bHospital del Mar Research Institute, Barcelona, Spain; cSpanish Consortium for Research on Epidemiology and Public Health (CIBERESP), Instituto de Salud Carlos III, Madrid	Center for Research in Environmental Epidemiology, Barcelona, Spain; bHospital del Mar Research Institute, Barcelona, Spain; cSpanish Consortium for Research on Epidemiology and Public Health (CIBERESP), Instituto de Salud Carlos III, Madrid	Epidemiology*			no	Public Health	Public Health
Thrift, Aaron P., Michael B. Cook, Thomas L. Vaughan, Lesley A. Anderson, Liam J. Murray, David C. Whiteman, Nicholas J. Shaheen and Douglas A. Corley	2014	yes	Alcohol and the Risk of Barrett's Esophagus: A Pooled Analysis from the International BEACON Consortium	American Journal of Gastroenterology (Springer Nature)	Gastroenterology	1	Program in Epidemiology, Fred Hutchinson Cancer Research Center		Gastroenterology*			no	Internal Medicine	Gastroenterology
Bethea, T. N., C. M. Kitahara, J. Sonderman, A. V. Patel, C. Harvey, S. F. Knutsen, Y. Park, S. Y. Park, G. E. Fraser, E. J. Jacobs, M. P. Purdue, R. Z. Stolzenberg-Solomon, E. M. Gillanders, W. J. Blot, J. R. Palmer and L. N. Kolonel	2014	yes	A Pooled analysis of body mass index and pancreatic cancer mortality in African Americans	Cancer Epidemiology Biomarkers and Prevention	Biochemistry; Epidemiology; Neoplasms	2	Slone Epidemiology Center at Boston University		Genetic Markers*	Neoplasms*		yes	Neoplasms	Neoplasms
Holmes, M. V., C. E. Dale, L. Zuccolo, R. J. Silverwood, Y. Guo, Z. Ye, D. Prieto-Merino, A. Dehghan, S. Trompet, A. Wong, A. Cavadino, D. Drogan, S. Padmanabhan, S. Li, A. Yesupriya, M. Leusink, J. Sundstrom, J. A. Hubacek, H. Pikhart, D. I. Swerdlow, A. G. Panayiotou, S. A. Borinskaya, C. Finan, S. Shah, K. B. Kuchenbaecker, T. Shah, J. Engmann, L. Folkersen, P. Eriksson, F. Ricceri, O. Melande…	2014	no	Association between alcohol and cardiovascular disease: Mendelian randomisation analysis based on individual participant data	BMJ (Online)	Medicine	1	Genetic Epidemiology Group (First author) Department of Surgery(First author) Center for Clinical Epidemiology and Biostatistics(First author) Faculty of Epidemiology and Population Health (co-first author) Faculty of Epidemiology and Public Health (corresponding)		Medicine*			no	Medicine	Medicine
Gibson, T. M., Y. Park, K. Robien, M. S. Shiels, A. Black, J. N. Sampson, M. P. Purdue, L. E. Beane Freeman, G. Andreotti, S. J. Weinstein, D. Albanes, J. F. Fraumeni, R. E. Curtis, A. Berrington De Gonzalez and L. M. Morton	2014	yes	Body mass index and risk of second obesity-associated cancers after colorectal cancer: A pooled analysis of prospective cohort studies	Journal of Clinical Oncology	Neoplasms	1	National Cancer Institute, Bethesda, MD	St Jude Children's Research Hospital, 262 Danny Thomas Place, Mail Stop 735, Memphis, TN	Medical Oncology*			no	Neoplasms	Neoplasms
Zheng, W., D. F. McLerran, B. A. Rolland, Z. Fu, P. Boffetta, J. He, P. C. Gupta, K. Ramadas, S. Tsugane, F. Irie, A. Tamakoshi, Y. T. Gao, W. P. Koh, X. O. Shu, K. Ozasa, Y. Nishino, I. Tsuji, H. Tanaka, C. J. Chen, J. M. Yuan, Y. O. Ahn, K. Y. Yoo, H. Ahsan, W. H. Pan, Y. L. Qiao, D. Gu, M. S. Pednekar, C. Sauvaget, N. Sawada, T. Sairenchi, G. Yang, R. Wang, Y. B. Xiang, W. Ohishi, M. Kakizaki,…	2014	yes	Burden of Total and Cause-Specific Mortality Related to Tobacco Smoking among Adults Aged ≥45 Years in Asia: A Pooled Analysis of 21 Cohorts	PLoS Medicine	Medicine	1	Division of Epidemiology; Vanderbilt Epidemiology Center; Vanderbilt-Ingram Cancer Center,	Division of Epidemiology; Vanderbilt Epidemiology Center; Vanderbilt-Ingram Cancer Center,	Medicine*	Public Health		yes	Medicine	Medicine
Holmes, M. V., L. A. Lange, T. Palmer, M. B. Lanktree, K. E. North, B. Almoguera, S. Buxbaum, H. R. Chandrupatla, C. C. Elbers, Y. Guo, R. C. Hoogeveen, J. Li, Y. R. Li, D. I. Swerdlow, M. Cushman, T. S. Price, S. P. Curtis, M. Fornage, H. Hakonarson, S. R. Patel, S. Redline, D. S. Siscovick, M. Y. Tsai, J. G. Wilson, Y. T. van der Schouw, G. A. FitzGerald, A. D. Hingorani, J. P. Casas, P. I. de …	2014	yes	Causal effects of body mass index on cardiometabolic traits and events: a Mendelian randomization analysis	Am J Hum Genet	Genetics, Medical	1	Division of Transplantation, Department of Surgery, Perelman School of Medicine, University of Pennsylvania, 3400 Spruce Street, Philadelphia, PA 19104, USA; Genetic Epidemiology Group, Institute of Cardiovascular Science, Faculty of Population Health Sciences, University College London, 1–19 Torrington Place, London WC1E 6BT, UK	Division of Transplantation, Department of Surgery, Perelman School of Medicine, University of Pennsylvania, 3400 Spruce Street, Philadelphia, PA 19104, USA; Center for Applied Genomics, Abramson Research Center, The Children’s Hospital of Philadelphia, Philadelphia, PA 19104, USA; Department of Pediatrics, Perelman School of Medicine, University of Pennsylvania, 3400 Spruce Street, Philadelphia,…	Genetics*			no	Genetics	Genetics
Huang, Yen-Fang, Jyh-Yuan Yang, Kenrad E. Nelson, Hsu-Sung Kuo, Chin-Yin Lew-Ting, Chin-Hui Yang, Chang-Hsun Chen, Feng-Yee Chang and Hui-Rong Liu	2014	yes	Changes in HIV incidence among people who inject drugs in Taiwan following introduction of a harm reduction program: a study of two cohorts	PLoS Medicine	Medicine	1	Centers for Disease Control, Ministry of Health and Welfare	Centers for Disease Control, Ministry of Health and Welfare; Department of Epidemiology,	Medicine*	Public Health		yes	Medicine	Medicine
Yakoob, M. Y., P. Shi, F. B. Hu, H. Campos, K. M. Rexrode, E. J. Orav, W. C. Willett and D. Mozaffarian	2014	yes	Circulating biomarkers of dairy fat and risk of incident stroke in U.S. men and women in 2 large prospective cohorts	Am J Clin Nutr	Nutritional Sciences	1	Departments of Epidemiology, Harvard school of public health	Departments of Epidemiology, Harvard school of public health	Nutritional Physiological Phenomena*			no	Nutritional Sciences	Nutritional Sciences
Crowe, F. L., P. N. Appleby, R. C. Travis, M. Barnett, T. M. Brasky, H. B. Bueno-De-mesquita, V. Chajes, J. E. Chavarro, M. D. Chirlaque, D. R. English, R. A. Gibson, G. G. Giles, G. E. Goodman, S. M. Henning, R. Kaaks, I. B. King, L. N. Kolonel, A. R. Kristal, M. L. Neuhouser, S. Y. Park, G. Severi, A. Siddiq, M. J. Stampfer, P. Stattin, C. M. Tangen, A. Tjønneland, D. Trichopoulos, R. Tumino, L…	2014	yes	Circulating fatty acids and prostate cancer risk: Individual participant meta-analysis of prospective studies	Journal of the National Cancer Institute	Neoplasms	1	Cancer Epidemiology Unit, plus about 20 other institutes…	Cancer Epidemiology Unit, plus about 20 other institutes…	Neoplasms*			no	Neoplasms	Neoplasms
Elke, G., M. Wang, N. Weiler, A. G. Day and D. K. Heyland	2014	no	Close to recommended caloric and protein intake by enteral nutrition is associated with better clinical outcome of critically ill septic patients: secondary analysis of a large international nutrition database	Crit Care	Critical Care	1	Department of Anaesthesiology and Intensive Care Medicine, University Medical Centre Schleswig-Holstein,	Clinical Evaluation Research Unit, Kingston General Hospital	Critical Care			no	Critical Care	Critical Care
McLean, Robert R., Michelle D. Shardell, Dawn E. Alley, Peggy M. Cawthon, Maren S. Fragala, Tamara B. Harris, Anne M. Kenny, Katherine W. Peters, Luigi Ferrucci, Jack M. Guralnik, Stephen B. Kritchevsky, Douglas P. Kiel, Maria T. Vassileva, Qian-Li Xue, Subashan Perera, Stephanie A. Studenski and Thuy-Tien L. Dam	2014	no	Criteria for Clinically Relevant Weakness and Low Lean Mass and Their Longitudinal Association With Incident Mobility Impairment and Mortality: The Foundation for the National Institutes of Health (FNIH) Sarcopenia Project	Journals of Gerontology Series A: Biological Sciences & Medical Sciences	Geriatrics	1	Hebrew SeniorLife Institute for Aging Research	Hebrew SeniorLife Institute for Aging Research	Geriatrics*			no	Geriatrics	Geriatrics
Genkinger, J. M., M. Wang, R. Li, D. Albanes, K. E. Anderson, L. Bernstein, P. A. van den Brandt, D. R. English, J. L. Freudenheim, C. S. Fuchs, S. M. Gapstur, G. G. Giles, R. A. Goldbohm, N. Håkansson, P. L. Horn-Ross, A. Koushik, J. R. Marshal, M. L. McCullough, A. B. Miller, K. Robien, T. E. Rohan, C. Schairer, D. T. Silverman, R. Z. Stolzenberg-Solomon, J. Virtamo, W. C. Willett, A. Wolk, R. …	2014	yes	Dairy products and pancreatic cancer risk: A pooled analysis of 14 cohort studies	Annals of Oncology	Neoplasms	1	Department of Epidemiology		Neoplasms*			no	Neoplasms	Neoplasms
Bosetti, C., V. Rosato, D. Li, D. Silverman, G. M. Petersen, P. M. Bracci, R. E. Neale, J. Muscat, K. Anderson, S. Gallinger, S. H. Olson, A. B. Miller, H. Bas Bueno-de-Mesquita, G. Scelo, V. Janout, I. Holcatova, P. Lagiou, D. Serraino, E. Lucenteforte and E. Fabianova	2014	yes	Diabetes, antidiabetic medications, and pancreatic cancer risk: an analysis from the International Pancreatic Cancer Case-Control Consortium	Annals of Oncology	Neoplasms	1	Department of Epidemiology		Neoplasms*			no	Neoplasms	Neoplasms
Boeke, C. E., A. H. Eliassen, W. Y. Chen, E. Cho, M. D. Holmes, B. Rosner, W. C. Willett and R. M. Tamimi	2014	yes	Dietary fat intake in relation to lethal breast cancer in two large prospective cohort studies	Breast Cancer Res Treat	Neoplasms	1	Department of Epidemiology Channing Division of Network Medicine		Breast Neoplasms*			no	Neoplasms	Neoplasms
Clifton, P.	2014	yes	Do dipeptidyl peptidase IV (DPP-IV) inhibitors cause heart failure?	Clin Ther	Drug Therapy; Therapeutics	2	Department of Medicine		Cardiovascular System*			no	Vascular Diseases	Cardiology
Allepuz, A., L. Havelin, T. Barber, A. Sedrakyan, S. Graves, B. Bordini, D. Hoeffel, G. Cafri and E. Paxton	2014	no	Effect of femoral head size on metal-on-HXLPE hip arthroplasty outcome in a combined analysis of six national and regional registries	J Bone Joint Surg Am	General Surgery; Orthopedics	2	Novartis Farmacéutica, SA, Carrer de la Marina, 206, 08013 Barcelona, Spain		Orthopedics*	General Surgery*		yes	Specialties, Surgery	Orthopedics
Muthuri, S. G., S. Venkatesan, P. R. Myles, J. Leonardi-Bee, T. S. A. Al Khuwaitir, A. Al Mamun, A. P. Anovadiya, E. Azziz-Baumgartner, C. Báez, M. Bassetti, B. Beovic, B. Bertisch, I. Bonmarin, R. Booy, V. H. Borja-Aburto, H. Burgmann, B. Cao, J. Carratala, J. T. Denholm, S. R. Dominguez, P. A. D. Duarte, G. Dubnov-Raz, M. Echavarria, S. Fanella, Z. Gao, P. Gérardin, M. Giannella, S. Gubbels, J.…	2014	yes	Effectiveness of neuraminidase inhibitors in reducing mortality in patients admitted to hospital with influenza A H1N1pdm09 virus infection: A meta-analysis of individual participant data	The Lancet Respiratory Medicine	Pulmonary Medicine	1	Division of Epidemiology and Public Health, University of Nottingham, Nottingham, UK	Division of Epidemiology and Public Health, University of Nottingham, Nottingham, UK	Respiratory Tract Diseases*			no	Internal Medicine	Internal Medicine
Haider, A., A. Yassin, G. Doros and F. Saad	2014	yes	Effects of long-term testosterone therapy on patients with "diabesity": results of observational studies of pooled analyses in obese hypogonadal men with type 2 diabetes	Int J Endocrinol	Endocrine System Diseases; Endocrinology (MeSH)	2	Private Urology Practice, 27570 Bremerhaven, Germany	Research Department, Gulf Medical University, Ajman, UAE; Global Medical Affairs Andrology, Bayer Pharma, 13353 Berlin, Germany	Endocrine System Diseases	Endocrinology*		yes	Endocrinology	Endocrinology
Gall, S., Q. L. Huynh, C. G. Magnussen, M. Juonala, J. S. Viikari, M. Kähönen, T. Dwyer, O. T. Raitakari and A. Venn	2014	yes	Exposure to parental smoking in childhood or adolescence is associated with increased carotid intima-media thickness in young adults: evidence from the Cardiovascular Risk in Young Finns study and the Childhood Determinants of Adult Health Study	Eur Heart J	Cardiology	1	Menzies Research Institute Tasmania, University of Tasmania, Medical Science	Menzies Research Institute Tasmania, University of Tasmania, Medical Science	Cardiology			no	Vascular Diseases	Cardiology
Park, D. W., R. M. Clare, P. J. Schulte, K. S. Pieper, L. K. Shaw, R. M. Califf, E. M. Ohman, F. Van de Werf, S. Hirji, R. A. Harrington, P. W. Armstrong, C. B. Granger, M. H. Jeong and M. R. Patel	2014	no	Extent, location, and clinical significance of non-infarct-related coronary artery disease among patients with ST-elevation myocardial infarction	JAMA	Medicine	1	Division of Cardiology, Asan Medical Center, University of Ulsan College of Medicine, Seoul, Korea2Duke Clinical Research Institute, Durham, North Carolina.	Duke Clinical Research Institute, Duke University Medical Center, 2400 Pratt St, Durham, NC 27715	Medicine*			no	Medicine	Medicine
Russ, Tom C., Mika Kivimäki, John M. Starr, Emmanuel Stamatakis and G. David Batty	2014	?	Height in relation to dementia death: individual participant meta-analysis of 18 UK prospective cohort studies	British Journal of Psychiatry	Psychiatry	1	Alzheimer Scotland Dementia Research Centre, University of Edinburgh, Scottish Dementia Clinical Research Network, National Health Service (NHS) Scotland, Centre for Cognitive Ageing and Cognitive Epidemiology, and Division of Psychiatry, University of Edinburgh		Psychiatry*			no	Psychiatry	Psychiatry
Beachler, D. C., A. G. Abraham, M. J. Silverberg, Y. Jing, C. Fakhry, M. J. Gill, R. Dubrow, M. M. Kitahata, M. B. Klein, A. N. Burchell, P. T. Korthuis, R. D. Moore and G. D'Souza	2014	yes	Incidence and risk factors of HPV-related and HPV-unrelated Head and Neck Squamous Cell Carcinoma in HIV-infected individuals	Oral Oncol	Neoplasms	1	Department of Epidemiology	Department of Epidemiology	Mouth Diseases	Mouth Neoplasms		yes	Neoplasms	Neoplasms
Heikkilä, Katriina, Ida E. H. Madsen, Solja T. Nyberg, Eleonor I. Fransson, Kirsi Ahola, Lars Alfredsson, Jakob B. Bjorner, Marianne Borritz, Hermann Burr, Nico Dragano, Jane E. Ferrie, Anders Knutsson, Markku Koskenvuo, Aki Koskinen, Martin L. Nielsen, Maria Nordin, Jan H. Pejtersen, Jaana Pentti, Reiner Rugulies and Tuula Oksanen	2014	yes	Job Strain and the Risk of Inflammatory Bowel Diseases: Individual-Participant Meta-Analysis of 95 000 Men and Women	PLoS ONE	Medicine; Science	2	Finnish Institute of Occupational Health,	Finnish Institute of Occupational Health,	Medicine*	Science		yes	Medicine	Medicine
Nyberg, Solja T., Eleonor I. Fransson, Katriina Heikkilä, Kirsi Ahola, Lars Alfredsson, Jakob B. Bjorner, Marianne Borritz, Hermann Burr, Nico Dragano, Marcel Goldberg, Mark Hamer, Markus Jokela, Anders Knutsson, Markku Koskenvuo, Aki Koskinen, Anne Kouvonen, Constanze Leineweber, Ida E. H. Madsen, Linda L. Magnusson Hanson and Michael G. Marmot	2014	no	Job Strain as a Risk Factor for Type 2 Diabetes: A Pooled Analysis of 124,808 Men and Women	Diabetes Care	Endocrinology	1	Finnish Institute of Occupational Health	Finnish Institute of Occupational Health	Diabetes Mellitus*			no	Endocrinology	Endocrinology
Cesaroni, G., F. Forastiere, M. Stafoggia, Z. J. Andersen, C. Badaloni, R. Beelen, B. Caracciolo, U. de Faire, R. Erbel, K. T. Eriksen, L. Fratiglioni, C. Galassi, R. Hampel, M. Heier, F. Hennig, A. Hilding, B. Hoffmann, D. Houthuijs, K. H. Jöckel, M. Korek, T. Lanki, K. Leander, P. K. Magnusson, E. Migliore, C. G. Ostenson, K. Overvad, N. L. Pedersen, J. P. J, J. Penell, G. Pershagen, A. Pyko, O…	2014	no	Long term exposure to ambient air pollution and incidence of acute coronary events: prospective cohort study and meta-analysis in 11 European cohorts from the ESCAPE Project	BMJ	Medicine	1	Department of Epidemiology		Medicine*			no	Medicine	Medicine
Murakami, Y.	2014	yes	Meta-analyses using individual participant data from cardiovascular cohort studies in Japan: Current status and future directions	Journal of Epidemiology	Epidemiology	1	Medical Statistics		Epidemiology*			no	Public Health	Epidemiology
Lu, Y., K. Hajifathalian, M. Ezzati, M. Woodward, E. B. Rimm, G. Danaei, R. Selmer, B. H. Strand, A. Dobson, A. Hozawa, A. Nozaki, A. Okayama, A. Rodgers, A. Tamakoshi, B. F. Zhou, B. Zhou, C. H. Yao, C. Q. Jiang, D. F. Gu, D. Heng, G. G. Giles, G. L. Shan, G. Whitlock, H. Arima, H. C. Kim, H. Christensen, H. Horibe, H. Maegawa, H. Tanaka, H. Ueshima, H. Y. Zhang, I. S. Kim, I. Suh, J. L. Fuh, J.…	2014	NA	Metabolic mediators of the effects of body-mass index, overweight, and obesity on coronary heart disease and stroke: A pooled analysis of 97 prospective cohorts with 1·8 million participants	The Lancet	Medicine	1	Department of Global Health and Population, Harvard School of Public Health, Boston, USA	Department of Global Health and Population and Department of Epidemiology, Harvard School of Public Health, Boston, USA	Medicine*			no	Medicine	Medicine
Bailey, H. D., L. Fritschi, C. Infante-Rivard, D. C. Glass, L. Miligi, J. D. Dockerty, T. Lightfoot, J. Clavel, E. Roman, L. G. Spector, P. Kaatsch, C. Metayer, C. Magnani, E. Milne, S. Polychronopoulou, J. Simpson, J. Rudant, V. Sidi, R. Rondelli, L. Orsi, A. Y. Kang, E. Petridou and J. Schüz	2014	yes	Parental occupational pesticide exposure and the risk of childhood leukemia in the offspring: Findings from the childhood leukemia international consortium	International Journal of Cancer	Neoplasms	1	International Agency for Research on Cancer (IARC), Section of Environment and Radiation, 150 Cours Albert Thomas, Lyon Cedex 08, France	International Agency for Research on Cancer (IARC), Section of Environment and Radiation, 150 Cours Albert Thomas, Lyon Cedex 08, France	Neoplasms*			no	Neoplasms	Neoplasms
Levin, D., S. Bell, R. Sund, S. A. Hartikainen, J. Tuomilehto, E. Pukkala, I. Keskimäki, E. Badrick, A. G. Renehan, I. E. Buchan, S. L. Bowker, J. K. Minhas-Sandhu, Z. Zafari, C. Marra, J. A. Johnson, B. H. Stricker, A. G. Uitterlinden, A. Hofman, R. Ruiter, C. E. de Keyser, T. M. MacDonald, S. H. Wild, P. M. McKeigue and H. M. Colhoun	2014	yes	Pioglitazone and bladder cancer risk: a multipopulation pooled, cumulative exposure analysis	Diabetologia	Endocrinology	1	Diabetes Epidemiology Group, Population Health Sciences, University of Dundee	Renal Unit, Ninewells Hospital, National Health Service Tayside, Dundee, United Kingdom; Population Health Sciences Division, Medical Research Institute, University of Dundee	Diabetes Mellitus*			no	Endocrinology	Endocrinology
Mataftsi, A., A. B. Haidich, S. Kokkali, P. K. Rabiah, E. Birch, D. R. Stager, R. Cheong-Leen, V. Singh, J. E. Egbert, W. F. Astle, S. R. Lambert, P. Amitabh, A. O. Khan, J. Grigg, M. Arvanitidou, S. A. Dimitrakos and K. K. Nischal	2014	yes	Postoperative glaucoma following infantile cataract surgery: An individual patient data meta-analysis	JAMA Ophthalmology	Ophthalmology	1	Second Department of Ophthalmology, School of Medicine, Aristotle University of Thessaloniki, Thessaloniki, Greece.	Second Department of Ophthalmology, School of Medicine, Aristotle University of Thessaloniki, N Efkarpia, Thessaloniki 56429, Greece	Eye Diseases*	Ophthalmologic Surgical Procedures		yes	Specialties, Surgery	Ophthalmology
Batty, G. D., T. C. Russ, E. Stamatakis and M. Kivima¨ki	2014	yes	Psychological distress and risk of peripheral vascular disease, abdominal aortic aneurysm, and heart failure: Pooling of sixteen cohort studies	Atherosclerosis	Vascular Diseases	1	Department of Epidemiology and Public Health, University College, London, UK; Centre for Cognitive Ageing & Cognitive Epidemiology, University of Edinburgh, UK; Alzheimer Scotland Dementia Research Centre		Arteriosclerosis*			no	Vascular Diseases	Vascular Diseases
Hansson, J., M. R. Galanti, M. P. Hergens, P. Fredlund, A. Ahlbom, L. Alfredsson, R. Bellocco, G. Engström, M. Eriksson, J. Hallqvist, B. Hedblad, J. H. Jansson, N. L. Pedersen, Y. Trolle Lagerros, P. O. Östergren and C. Magnusson	2014	yes	Snus (Swedish smokeless tobacco) use and risk of stroke: Pooled analyses of incidence and survival	Journal of Internal Medicine	Internal Medicine	1	Department of Public Health Sciences	Department of Public Health Sciences	Internal Medicine*			no	Internal Medicine	Internal Medicine
Bastos, Mayara L., Hamidah Hussain, Karin Weyer, Lourdes Garcia-Garcia, Vaira Leimane, Chi Chiu Leung, Masahiro Narita, Jose M. Penã, Alfredo Ponce-de-Leon, Kwonjune J. Seung, Karen Shean, José Sifuentes-Osornio, Martie Van der Walt, Tjip S. Van der Werf, Wing Wai Yew and Dick Menzies	2014	yes	Treatment Outcomes of Patients With Multidrug-Resistant and Extensively Drug-Resistant Tuberculosis According to Drug Susceptibility Testing to First- and Second-line Drugs: An Individual Patient Data Meta-analysis	Clinical Infectious Diseases	Communicable Diseases	1	Tuberculosis Scientific League, Rio de Janeiro, Brazil	Montreal Chest Institute	Communicable Diseases*			no	Communicable Diseases	Communicable Diseases
Ferrarini, Tommy, Kenneth Nelson and Ola Sjöberg	2014	yes	Unemployment insurance and deteriorating self-rated health in 23 European countries	Journal of Epidemiology & Community Health	Epidemiology; Health Services; Public Health	2	Swedish Institute for Social Research	Swedish Institute for Social Research	Community Health Services*	Epidemiology*	Social Medicine*	yes	Public Health	Public Health
Hergens, M. P., R. Galanti, J. Hansson, P. Fredlund, A. Ahlbom, L. Alfredsson, R. Bellocco, M. Eriksson, E. I. Fransson, J. Hallqvist, J. H. Jansson, A. Knutsson, N. Pedersen, Y. T. Lagerros, P. O. Ostergren and C. Magnusson	2014	yes	Use of Scandinavian moist smokeless tobacco (snus) and the risk of atrial fibrillation	Epidemiology	Epidemiology	1	Department of Communicable Disease Control, Stockholm County Council, Stockholm	Department of Communicable Disease Control, Stockholm County Council, Stockholm	Epidemiology*			no	Public Health	Public Health
Schöttker, B., R. Jorde, A. Peasey, B. Thorand, E. H. Jansen, Ld Groot, M. Streppel, J. Gardiner, J. M. Ordóñez-Mena, L. Perna, T. Wilsgaard, W. Rathmann, E. Feskens, E. Kampman, G. Siganos, I. Njølstad, E. B. Mathiesen, R. Kubínová, A. Pająk, R. Topor-Madry, A. Tamosiunas, M. Hughes, F. Kee, M. Bobak, A. Trichopoulou, P. Boffetta and H. Brenner	2014	no	Vitamin D and mortality: meta-analysis of individual participant data from a large consortium of cohort studies from Europe and the United States	BMJ	Medicine	1	Division of Clinical Epidemiology and Aging Research		Medicine*			no	Medicine	Medicine
Maas, M., P. J. Nelemans, V. Valentini, C. H. Crane, C. Capirci, C. Rödel, G. M. Nash, L. J. Kuo, R. Glynne-Jones, J. García-Aguilar, J. Suárez, F. A. Calvo, S. Pucciarelli, S. Biondo, G. Theodoropoulos, D. M. Lambregts, R. G. Beets-Tan and G. L. Beets	2015	yes	Adjuvant chemotherapy in rectal cancer: defining subgroups who may benefit after neoadjuvant chemoradiation and resection: a pooled analysis of 3,313 patients	Int J Cancer	Neoplasms	1	Department of Surgery, Maastricht University Medical Centre, Maastricht	Department of Surgery, Maastricht University Medical Centre, Maastricht	Neoplasms*			no	Neoplasms	Neoplasms
Conway, D. I., D. R. Brenner, A. D. McMahon, L. M. Macpherson, A. Agudo, W. Ahrens, C. Bosetti, H. Brenner, X. Castellsague, C. Chen, M. P. Curado, O. A. Curioni, L. Dal Maso, A. W. Daudt, J. F. de Gois Filho, G. D'Souza, V. Edefonti, E. Fabianova, L. Fernandez, S. Franceschi, M. Gillison, R. B. Hayes, C. M. Healy, R. Herrero, I. Holcatova, V. Jayaprakash, K. Kelsey, K. Kjaerheim, S. Koifman, C. …	2015	yes	Estimating and explaining the effect of education and income on head and neck cancer risk: INHANCE consortium pooled analysis of 31 case-control studies from 27 countries	Int J Cancer	Neoplasms	1	Glasgow Dental School, College of Medical, Veterinary and Life Sciences, University of Glasgow	Glasgow Dental School, College of Medical, Veterinary and Life Sciences, University of Glasgow	Neoplasms*			no	Neoplasms	Neoplasms
Arnaud, L., A. Mathian, H. Devilliers, A. Ruffatti, M. Tektonidou, R. Forastiero, V. Pengo, M. Lambert, G. Lefevre, M. A. Martinez-Zamora, J. Balasch, D. Wahl and Z. Amoura	2015	yes	Patient-level analysis of five international cohorts further confirms the efficacy of aspirin for the primary prevention of thrombosis in patients with antiphospholipid antibodies	Autoimmun Rev	Allergy and Immunology	1	1. AP-HP, Groupe Hospitalier Pitié-Salpêtrière, E3M Institute, 2. Department of Internal Medicine & French National Reference Center For Systemic Lupus and Antiphospholipid Syndrome, F-75013, Paris; 3. Inserm UMR-S 1136, Institut Pierre Louis d'Epidémiologie et de Santé Publique (iPLESP), F-75013 Paris		Autoimmunity*			no	Allergy and Immunology	Allergy and Immunology
Muraki, I., H. Wu, F. Imamura, F. Laden, E. B. Rimm, F. B. Hu, W. C. Willett and Q. Sun	2015	yes	Rice consumption and risk of cardiovascular disease: results from a pooled analysis of 3 U.S. cohorts	Am J Clin Nutr	Nutritional Sciences	1	Departments of Nutrition	Department of Nutrition, Harvard School of Public Health, 665 Huntington Avenue, Boston, USA	Nutritional Physiological Phenomena*			no	Nutritional Sciences	Nutritional Sciences
Cook, M. B., P. Guénel, S. M. Gapstur, P. A. van den Brandt, K. B. Michels, J. T. Casagrande, R. Cooke, S. K. Van Den Eeden, M. Ewertz, R. T. Falk, M. M. Gaudet, G. Gkiokas, L. A. Habel, A. W. Hsing, K. Johnson, L. N. Kolonel, C. La Vecchia, E. Lynge, J. H. Lubin, V. A. McCormack, E. Negri, H. Olsson, D. Parisi, E. T. Petridou, E. Riboli, H. D. Sesso, A. Swerdlow, D. B. Thomas, W. C. Willett and …	2015	yes	Tobacco and alcohol in relation to male breast cancer: an analysis of the male breast cancer pooling project consortium	Cancer Epidemiol Biomarkers Prev	Biochemistry; Epidemiology; Neoplasms	2	Hormonal and Reproductive Epidemiology Branch, Division of Cancer Epidemiology and Genetics, National Cancer Institute		Genetic Markers*	Neoplasms*		yes	Neoplasms	Neoplasms
Mondul, A. M., I. M. Shui, K. Yu, S. J. Weinstein, K. K. Tsilidis, A. D. Joshi, A. Agudo, C. D. Berg, A. Black, J. E. Buring, D. I. Chasman, M. M. Gaudet, C. Haiman, S. E. Hankinson, B. E. Henderson, R. N. Hoover, D. J. Hunter, K. T. Khaw, T. Kühn, M. Kvaskoff, L. Le Marchand, S. Lindström, M. L. McCullough, K. Overvad, P. H. Peeters, E. Riboli, P. M. Ridker, D. O. Stram, M. Sund, D. Trichopoulos…	2015	yes	Vitamin D-associated genetic variation and risk of breast cancer in the breast and prostate cancer cohort consortium (BPC3)	Cancer Epidemiol Biomarkers Prev	Biochemistry; Epidemiology; Neoplasms	2	University of Michigan School of Public Health, Department of Epidemiology		Genetic Markers*	Neoplasms*		yes	Neoplasms	Neoplasms
Zammit, A. R., A. M. Piccinin, E. C. Duggan, A. Koval, S. Clouston, A. Robitaille, C. L. Brown, P. Handschuh, C. Wu, V. Jarry, D. Finkel, R. B. Graham, G. Muniz-Terrera, M. P. Björk, D. Bennett, D. J. Deeg, B. Johansson, M. J. Katz, J. Kaye, R. B. Lipton, M. Martin, N. L. Pederson, A. Spiro, D. Zimprich and S. M. Hofer	2019	yes	A coordinated multi-study analysis of the longitudinal association between handgrip strength and cognitive function in older adults	J Gerontol B Psychol Sci Soc Sci	Geriatrics; Psychology; Social Sciences	NA	Saul B. Korey Department of Neurology, Albert Einstein College of Medicine, Bronx, New York	Korey Department of Neurology, Albert Einstein College of Medicine, 1225 Morris Park Avenue, Van Etten 3C-9A, Bronx, NY 10461	Aging*	Geriatrics	Psychology, Social	yes	Geriatrics	Geriatrics
Milaneschi, Y., W. J. Peyrot, M. G. Nivard, H. Mbarek, D. I. Boomsma and B. W.J.H. Penninx	2019	no	A role for vitamin D and omega-3 fatty acids in major depression? An exploration using genomics	Translational Psychiatry	Psychiatry	1	Department of Psychiatry, Amsterdam Public Health and Amsterdam Neuroscience, Amsterdam UMC, Vrije Universiteit/GGZ inGeest, Amsterdam, Netherlands	Department of Psychiatry, Amsterdam Public Health and Amsterdam Neuroscience, Amsterdam UMC, Vrije Universiteit/GGZ inGeest, Amsterdam, Netherlands	Health Policy	Neurosciences	Translational Medical Research	yes	Psychiatry	Psychiatry
Dilworth, T. J., A. M. Casapao, O. M. Ibrahim, D. M. Jacobs, D. R. Bowers, N. D. Beyda and R. C. Mercier	2019	yes	Adjuvant β-Lactam Therapy Combined with Vancomycin for Methicillin-Resistant Staphylococcus aureus Bacteremia: Does β-Lactam Class Matter?	Antimicrob Agents Chemother	Anti-Infective Agents	1	Department of Pharmacy Services		Anti-Bacterial Agents*	Drug Therapy*		yes	Drug Therapy	Drug Therapy
Sibon, D., D. P. Nguyen, N. Schmitz, R. Suzuki, A. L. Feldman, R. Gressin, L. Lamant, D. D. Weisenburger, A. Rosenwald, S. Nakamura, M. Ziepert, M. J. Maurer, M. Bast, J. O. Armitage, J. M. Vose, H. Tilly, J. P. Jais and K. J. Savage	2019	yes	ALK-positive anaplastic large-cell lymphoma in adults: An individual patient data pooled analysis of 263 patients	Haematologica	Hematology	1	Hematology Department, Necker University Hospital, Greater Paris University Hospitals, Paris Descartes University - Sorbonne Paris Cité, Paris	Hematology Department, Necker University Hospital, Greater Paris University Hospitals, Paris Descartes University - Sorbonne Paris Cité, Paris	Hematology*			no	Internal Medicine	Hematology
Chakravarty, Tarun, Akshar Patel, Samir Kapadia, Matthias Raschpichler, Richard W. Smalling, Wilson Y. Szeto, Yigal Abramowitz, Wen Cheng, Pamela S. Douglas, Rebecca T. Hahn, Howard C. Herrmann, Dean Kereiakes, Lars Svensson, Sung-Han Yoon, Vasilis C. Babaliaros, Susheel Kodali, Vinod H. Thourani, Maria C. Alu, Yangbo Liu and Thomas McAndrew	2019	yes	Anticoagulation After Surgical or Transcatheter Bioprosthetic Aortic Valve Replacement	Journal of the American College of Cardiology (JACC)	Cardiology	1	Smidt Heart Institute	Smidt Heart Institute	Cardiology*			no	Vascular Diseases	Cardiology
Grams, M. E., A. Surapaneni, S. H. Ballew, L. J. Appel, E. Boerwinkle, L. E. Boulware, T. K. Chen, J. Coresh, M. Cushman, J. Divers, O. M. Gutiérrez, M. R. Irvin, J. H. Ix, J. B. Kopp, L. H. Kuller, C. D. Langefeld, M. S. Lipkowitz, K. J. Mukamal, S. K. Musani, R. P. Naik, N. M. Pajewski, C. A. Peralta, A. Tin, C. L. Wassel, J. G. Wilson, C. A. Winkler, B. A. Young, N. A. Zakai and B. I. Freedman	2019	yes	APOL1 kidney risk variants and cardiovascular disease: An individual participant data meta-analysis	Journal of the American Society of Nephrology	Nephrology	1	Division of Nephrology, Department of Medicine, Johns Hopkins University School of Medicine, Baltimore, Maryland; mgrams2@jhmi.edu.; Welch Center for Prevention, Epidemiology, and Clinical Research, Johns Hopkins Medical Institutions, Baltimore, Maryland; Department of Epidemiology, Johns Hopkins University Bloomberg School of Public Health, Baltimore, Maryland.	Division of Nephrology, Department of Medicine, Johns Hopkins University School of Medicine, Baltimore, Maryland; mgrams2@jhmi.edu.; Welch Center for Prevention, Epidemiology, and Clinical Research, Johns Hopkins Medical Institutions, Baltimore, Maryland; Department of Epidemiology, Johns Hopkins University Bloomberg School of Public Health, Baltimore, Maryland.	Kidney Diseases*	Nephrology*		yes	Internal Medicine	Internal Medicine
Ellervik, C., C. Roselli, I. E. Christophersen, A. Alonso, M. Pietzner, C. M. Sitlani, S. Trompet, D. E. Arking, B. Geelhoed, X. Guo, M. E. Kleber, H. J. Lin, H. Lin, P. MacFarlane, E. Selvin, C. Shaffer, A. V. Smith, N. Verweij, S. Weiss, A. R. Cappola, M. Dörr, V. Gudnason, S. Heckbert, S. Mooijaart, W. März, B. M. Psaty, P. M. Ridker, D. Roden, D. J. Stott, H. Völzke, E. J. Benjamin, G. Delgad…	2019	yes	Assessment of the Relationship Between Genetic Determinants of Thyroid Function and Atrial Fibrillation: A Mendelian Randomization Study	JAMA Cardiol	Cardiology	1	Department of Laboratory Medicine, Boston Children's Hospital, Boston, Massachusetts; Harvard Medical School, Boston, Massachusetts; Division of Clinical Medicine, Faculty of Health and Medical Sciences, University of Copenhagen, Copenhagen, Denmark	Department of Laboratory Medicine, Boston Children’s Hospital, Harvard Medical School, 300 Longwood Ave, Boston, MA 02115	Cardiovascular Diseases*			no	Vascular Diseases	Cardiology
Harris, H. R., K. L. Cushing-Haugen, P. M. Webb, C. M. Nagle, S. J. Jordan, H. A. Risch, M. A. Rossing, J. A. Doherty, M. T. Goodman, F. Modugno, R. B. Ness, K. B. Moysich, S. K. Kjær, E. Høgdall, A. Jensen, J. M. Schildkraut, A. Berchuck, D. W. Cramer, E. V. Bandera, L. Rodriguez, N. Wentzensen, J. Kotsopoulos, S. A. Narod, J. R. McLaughlin, H. Anton-Culver, A. Ziogas, C. L. Pearce, A. H. Wu, S.…	2019	yes	Association between genetically predicted polycystic ovary syndrome and ovarian cancer: A Mendelian randomization study	International Journal of Epidemiology	Epidemiology	1	Program in Epidemiology, Division of Public Health Sciences, Fred Hutchinson Cancer Research Center, Seattle, WA, USA; Department of Epidemiology, University of Washington, Seattle, WA, USA	Program in Epidemiology, Division of Public Health Sciences, Fred Hutchinson Cancer Research Center, Seattle, WA, USA; Department of Epidemiology, University of Washington, Seattle, WA, USA	Epidemiology*			no	Public Health	Epidemiology
Øyen, Nina, Sjurdur F. Olsen, Saima Basit, Elisabeth Leirgul, Marin Strøm, Lisbeth Carstensen, Charlotta Granstróm, Grethe S. Tell, Per Magnus, Stein E. Vollset, Jan Wohlfahrt, Mads Melbye and Charlotta Granström	2019	no	Association Between Maternal Folic Acid Supplementation and Congenital Heart Defects in Offspring in Birth Cohorts From Denmark and Norway	Journal of the American Heart Association	Cardiology; Vascular Diseases	2	Department of Global Public Health and Primary Care University of Bergen Norway; Department of Epidemiology Research Statens Serum Institut Copenhagen Denmark.; Department of Medical Genetics Haukeland University Hospital Bergen Norway.	Department of Global Public Health and Primary Care University of Bergen Norway; Department of Epidemiology Research Statens Serum Institut Copenhagen Denmark.; Department of Medical Genetics Haukeland University Hospital Bergen Norway.	Cardiovascular Diseases	Cerebrovascular Disorders	Heart Diseases*	yes	Vascular Diseases	Cardiology
Voerman, E., S. Santos, H. Inskip, P. Amiano, H. Barros, M. A. Charles, L. Chatzi, G. P. Chrousos, E. Corpeleijn, S. Crozier, M. Doyon, M. Eggesbø, M. P. Fantini, S. Farchi, F. Forastiere, V. Georgiu, D. Gori, W. Hanke, I. Hertz-Picciotto, B. Heude, M. F. Hivert, D. Hryhorczuk, C. Iñiguez, A. M. Karvonen, L. K. Küpers, H. Lagström, D. A. Lawlor, I. Lehmann, P. Magnus, R. Majewska, J. Mäkelä, Y. M…	2019	no	Association of Gestational Weight Gain With Adverse Maternal and Infant Outcomes	JAMA	Medicine	1	Generation R Study Group, Erasmus MC, University Medical Center, Rotterdam, the Netherlands; Department of Pediatrics, Erasmus MC, University Medical Center, Rotterdam, the Netherlands.	Generation R Study Group (Room Na-2908), Erasmus MC, University Medical Center, PO Box 2040, 3000 CA Rotterdam, the Netherlands	Medicine*			no	Medicine	Medicine
Levie, Deborah, Tim I. M. Korevaar, Sarah C. Bath, Mario Murcia, Mariana Dineva, Sabrina Llop, Mercedes Espada, Antonius E. van Herwaarden, Yolanda B. de Rijke, Jesús M. Ibarluzea, Jordi Sunyer, Henning Tiemeier, Margaret P. Rayman, Mònica Guxens and Robin P. Peeters	2019	yes	Association of Maternal Iodine Status With Child IQ: A Meta-Analysis of Individual Participant Data	Journal of Clinical Endocrinology & Metabolism	Endocrinology; Metabolism	2	The Generation R Study Group, Erasmus University Medical Centre, CA Rotterdam, Netherlands; Department of Internal Medicine, Academic Center For Thyroid Diseases, Erasmus University Medical Centre, CA Rotterdam, Netherlands; Department of Child and Adolescent Psychiatry/Psychology, Erasmus University Medical Centre-Sophia Children's Hospital, CB Rotterdam, Netherlands; ISGlobal, Barcelona, Spain;…	Department of Internal Medicine, Academic Center for Thyroid Diseases, Erasmus University Medical Centre, PO Box 2040, 3000 CA Rotterdam, Netherlands.	Endocrinology*	Metabolism*		yes	Endocrinology	Endocrinology
Weinstein, G., K. L. Davis-Plourde, S. Conner, J. J. Himali, A. S. Beiser, A. Lee, A. M. Rawlings, S. Sedaghat, J. Ding, E. Moshier, C. M. van Duijn, M. S. Beeri, E. Selvin, M. A. Ikram, L. J. Launer, M. N. Haan and S. Seshadri	2019	yes	Association of metformin, sulfonylurea and insulin use with brain structure and function and risk of dementia and Alzheimer's disease: Pooled analysis from 5 cohorts	PLoS One	Medicine; Science	3	School of Public Health	School of Public Health	Medicine*	Science		yes	Medicine	Medicine
Kuramatsu, J. B., A. Biffi, S. T. Gerner, J. A. Sembill, M. I. Sprügel, A. Leasure, L. Sansing, C. Matouk, G. J. Falcone, M. Endres, K. G. Haeusler, J. Sobesky, J. Schurig, S. Zweynert, M. Bauer, P. Vajkoczy, P. A. Ringleb, J. Purrucker, T. Rizos, J. Volkmann, W. Müllges, P. Kraft, A. L. Schubert, F. Erbguth, M. Nueckel, P. D. Schellinger, J. Glahn, U. J. Knappe, G. R. Fink, C. Dohmen, H. Stetefe…	2019	no	Association of Surgical Hematoma Evacuation vs Conservative Treatment with Functional Outcome in Patients with Cerebellar Intracerebral Hemorrhage	JAMA - Journal of the American Medical Association	Medicine	1	Department of Neurology, University of Erlangen-Nuremberg, Erlangen, Germany	Department of Neurology, University of Erlangen-Nuremberg, Erlangen, Germany	Medicine*			no	Medicine	Medicine
Kim, J., M. K. Park, W. Q. Li, A. A. Qureshi and E. Cho	2019	yes	Association of Vitamin A Intake With Cutaneous Squamous Cell Carcinoma Risk in the United States	JAMA Dermatol	Dermatology	1	Department of Dermatology, Warren Alpert Medical School of Brown University, Providence, Rhode Island; Department of Family Medicine, Sanggye-Paik Hospital, College of Medicine, Inje University, Seoul, South Korea	Department of Dermatology, Warren Alpert Medical School of Brown University, Providence, Rhode Island; Department of Epidemiology, Brown School of Public Health, Providence, Rhode Island; Channing Division of Network Medicine, Department of Medicine, Brigham and Women's Hospital, Harvard Medical School, Boston, Massachusetts	Dermatology	Skin Diseases*		yes	Internal Medicine	Dermatology
Fretts, A. M., F. Imamura, M. Marklund, R. Micha, J. H. Y. Wu, R. A. Murphy, K. L. Chien, B. McKnight, N. Tintle, N. G. Forouhi, W. T. Qureshi, J. K. Virtanen, K. Wong, A. C. Wood, M. Lankinen, K. Rajaobelina, T. B. Harris, L. Djoussé, B. Harris, N. J. Wareham, L. M. Steffen, M. Laakso, J. Veenstra, C. Samieri, I. A. Brouwer, C. I. Yu, A. Koulman, B. T. Steffen, C. Helmer, N. Sotoodehnia, D. Sisc…	2019	yes	Associations of circulating very-long-chain saturated fatty acids and incident type 2 diabetes: A pooled analysis of prospective cohort studies	American Journal of Clinical Nutrition	Nutritional Sciences	1	Department of Epidemiology Cardiovascular Health Research Unit		Nutritional Physiological Phenomena*			no	Nutritional Sciences	Nutritional Sciences
Nakayama, S. F., C. Espina, M. Kamijima, P. Magnus, M. A. Charles, J. Zhang, B. Wolz, A. Conrad, A. Murawski, M. Iwai-Shimada, C. Zaros, I. H. Caspersen, M. Kolossa-Gehring, H. M. Meltzer, S. F. Olsen, R. A. Etzel and J. Schüz	2019	yes	Benefits of cooperation among large-scale cohort studies and human biomonitoring projects in environmental health research: An exercise in blood lead analysis of the Environment and Child Health International Birth Cohort Group	Int J Hyg Environ Health	Environmental Health; Public Health	2	Japan Environment and Children's Study Programme Office, National Institute for Environmental Studies, Tsukuba, Japan	Japan Environment and Children's Study Programme Office, National Institute for Environmental Studies, Tsukuba, Japan	Environmental Health	Hygiene*	Public Health	yes	Environmental Health	Environmental Health
Marklund, M., J. H. Y. Wu, F. Imamura, L. C. Del Gobbo, A. Fretts, J. De Goede, P. Shi, N. Tintle, M. Wennberg, S. Aslibekyan, T. A. Chen, M. C. De Oliveira Otto, Y. Hirakawa, H. Hø Eriksen, J. Kröger, F. Laguzzi, M. Lankinen, R. A. Murphy, K. Prem, C. Samieri, J. Virtanen, A. C. Wood, K. Wong, W. S. Yang, X. Zhou, A. Baylin, J. M. A. Boer, I. A. Brouwer, H. Campos, P. H. M. Chaves, K. L. Chien, …	2019	no	Biomarkers of Dietary Omega-6 Fatty Acids and Incident Cardiovascular Disease and Mortality: An Individual-Level Pooled Analysis of 30 Cohort Studies	Circulation	Cardiology; Vascular Diseases	2	The George Institute for Global Health and the Faculty of Medicine, University of New South Wales, Sydney, Australia		Blood Circulation*	Cardiovascular System*		yes	Vascular Diseases	Cardiology
Martinez de Tejada, Begoña	2019	no	Birth Defects After Exposure to Efavirenz-Based Antiretroviral Therapy at Conception/First Trimester of Pregnancy: A Multicohort Analysis	JAIDS: Journal of Acquired Immune Deficiency Syndromes	Acquired Immunodeficiency Syndrome	1	Service of Obstetrics, Department of Obstetrics and Gynecology, Faculty of Medicine, University Hospitals of Geneva, Geneva, Switzerland	Department of Obstetrics and Gynecology, Faculty of Medicine, Geneva University Hospitals, 30 Boulevard de la Cluse, 1211 Geneva 14, Switzerland	Acquired Immunodeficiency Syndrome*			no	Communicable Diseases	Communicable Diseases
Bjørge, T., C. Häggström, S. Ghaderi, G. Nagel, J. Manjer, S. Tretli, H. Ulmer, S. Harlid, A. H. Rosendahl, A. Lang, P. Stattin, T. Stocks and A. Engeland	2019	yes	BMI and weight changes and risk of obesity-related cancers: A pooled European cohort study	International Journal of Epidemiology	Epidemiology	1	Department of Global Public Health and Primary Care, University of Bergen, Bergen, Norway; Cancer Registry of Norway, Oslo, Norway	Department of Global Public Health and Primary Care, University of Bergen, Bergen, Norway; Cancer Registry of Norway, Oslo, Norway	Epidemiology*			no	Public Health	Epidemiology
Wilson, Duncan, Gareth Ambler, Keon-Joo Lee, Jae-Sung Lim, Masayuki Shiozawa, Masatoshi Koga, Linxin Li, Caroline Lovelock, Hugues Chabriat, Michael Hennerici, Yuen Kwun Wong, Henry Ka Fung Mak, Luis Prats-Sánchez, Alejandro Martínez-Domeño, Shigeru Inamura, Kazuhisa Yoshifuji, Ethem Murat Arsava, Solveig Horstmann, Jan Purrucker and Bonnie Yin Ka Lam	2019	yes	Cerebral microbleeds and stroke risk after ischaemic stroke or transient ischaemic attack: a pooled analysis of individual patient data from cohort studies	Lancet Neurology	Neurology	1	Stroke Research Centre, Department of Brain Repair and Rehabilitation, UCL Queen Square Institute of Neurology,	Stroke Research Centre, Department of Brain Repair and Rehabilitation, UCL Queen Square Institute of Neurology,	Nervous System Diseases	Nervous System*	Neurology	yes	Neurology	Neurology
Georgakis, M. K., R. Malik, H. Björkbacka, T. A. Pana, S. Demissie, C. Ayers, M. A. Elhadad, M. Fornage, A. S. Beiser, E. J. Benjamin, S. M. Boekholdt, G. Engström, C. Herder, R. C. Hoogeveen, W. Koenig, O. Melander, M. Orho-Melander, A. Schiopu, M. Söderholm, N. Wareham, C. M. Ballantyne, A. Peters, S. Seshadri, P. K. Myint, J. Nilsson, J. A. de Lemos and M. Dichgans	2019	yes	Circulating Monocyte Chemoattractant Protein-1 and Risk of Stroke: Meta-Analysis of Population-Based Studies Involving 17 180 Individuals	Circ Res	Cardiology; Vascular Diseases	2	Institute for Stroke and Dementia Research		Cardiovascular System*			no	Vascular Diseases	Cardiology
Wang, T. and L. Xu	2019	no	Circulating Vitamin E Levels and Risk of Coronary Artery Disease and Myocardial Infarction: A Mendelian Randomization Study	Nutrients	Nutritional Sciences	1	School of Public Healt	School of Public Healt	Diet	Food*	Nutritional Physiological Phenomena	yes	Nutritional Sciences	Nutritional Sciences
Abe, S. K., E. Saito, N. Sawada, S. Tsugane, H. Ito, Y. Lin, A. Tamakoshi, J. Sado, Y. Kitamura, I. Tsuji, C. Nagata, A. Sadakane, T. Shimazu, T. Mizoue, K. Matsuo, M. Naito, K. Tanaka and M. Inoue	2019	yes	Coffee consumption and mortality in Japanese men and women: A pooled analysis of eight population-based cohort studies in Japan (Japan Cohort Consortium)	Preventive Medicine	Public Health	1	Epidemiology and Prevention Group, Center for Public Health Sciences, National Cancer Center, Tokyo, Japan	Department of Cancer Epidemiology, Graduate School of Medicine, The University of Tokyo, Tokyo, Japan	Preventive Medicine*			no	Public Health	Public Health
Boffo, Marilisa, Oulmann Zerhouni, Quentin F. Gronau, Ruben J. J. van Beek, Kyriaki Nikolaou, Maarten Marsman and Reinout W. Wiers	2019	yes	Cognitive Bias Modification for Behavior Change in Alcohol and Smoking Addiction: Bayesian Meta-Analysis of Individual Participant Data	Neuropsychology Review	Neurology; Psychology	2	Department of Psychology	Department of Psychology	Nervous System Diseases*	Neuropsychology*		yes	Psychiatry	Psychiatry
Desai, R. J., A. Sarpatwari, S. Dejene, N. F. Khan, J. Lii, J. R. Rogers, S. K. Dutcher, S. Raofi, J. Bohn, J. G. Connolly, M. A. Fischer, A. S. Kesselheim and J. J. Gagne	2019	yes	Comparative effectiveness of generic and brand-name medication use: A database study of US health insurance claims	PLoS Med	Medicine	1	Division of Pharmacoepidemiology and Pharmacoeconomics	Division of Pharmacoepidemiology and Pharmacoeconomics	Medicine*	Public Health		yes	Medicine	Medicine
Desai, R. J., A. Pawar, M. E. Weinblatt and S. C. Kim	2019	yes	Comparative Risk of Venous Thromboembolism in Rheumatoid Arthritis Patients Receiving Tofacitinib Versus Those Receiving Tumor Necrosis Factor Inhibitors: An Observational Cohort Study	Arthritis Rheumatol	Rheumatology	1	Division of Pharmacoepidemiology and Pharmacoeconomics, Department of Medicine, Brigham and Women’s Hospital		Arthritis*	Rheumatic Diseases*		yes	Internal Medicine	Rheumatology
Luberto, F., D. Ferrante, S. Silvestri, A. Angelini, F. Cuccaro, A. M. Nannavecchia, E. Oddone, M. Vicentini, F. Barone-Adesi, T. Cena, D. Mirabelli, L. Mangone, F. Roncaglia, O. Sala, S. Menegozzo, R. Pirastu, D. Azzolina, S. Tunesi, E. Chellini, L. Miligi, P. Perticaroli, A. Pettinari, V. Bressan, E. Merler, P. Girardi, L. Bisceglia, A. Marinaccio, S. Massari, C. Magnani, L. Bauleo, A. Baldassa…	2019	yes	Cumulative asbestos exposure and mortality from asbestos related diseases in a pooled analysis of 21 asbestos cement cohorts in Italy	Environmental Health: A Global Access Science Source	Environmental Health	1	Epidemiology Unit, Azienda Unità Sanitaria Locale - IRCCS di Reggio Emilia	Unit of Medical Statistics and Cancer Epidemiology, Department of Translational Medicine, University of Eastern Piedmont	Environmental Illness*	Epidemiology	Occupational Diseases	yes	Environmental Health	Environmental Health
Luningham, J. M., D. B. McArtor, A. M. Hendriks, C. E. M. van Beijsterveldt, P. Lichtenstein, S. Lundström, H. Larsson, M. Bartels, D. I. Boomsma and G. H. Lubke	2019	yes	Data Integration Methods for Phenotype Harmonization in Multi-Cohort Genome-Wide Association Studies With Behavioral Outcomes	Front Genet	Genetic Phenomena; Genetics (MeSH)	2	Department of Psychology, University of Notre Dame, Notre Dame, IN, United States; School of Public Health, Georgia State University, Atlanta	Netherlands Twin Register, Department of Biological Psychology, Vrije Universiteit Amsterdam, Amsterdam; Faculty of Behavioural and Movement Sciences, Amsterdam Public Health Research Institute, Vrije Universiteit Amsterdam; Amsterdam Neuroscience, VU University Amsterdam	Genetic Phenomena*	Genetics		yes	Genetics	Genetics
Polymeris, Alexandros A., Leo H. Bonati, Sebastian Thilemann, Philippe Lyrer, Gian Marco De Marchis, Nils Peters, Stefan T. Engelter, David J. Seiffge, Gareth Ambler, Keith W. Muir, Hans Rolf Jager, Duncan Wilson, Clare Shakeshaft, Martin M. Brown, David J. Werring, Maurizio Paciaroni, Andrea Alberti, Michele Venti, Riccardo Altavilla and Giancarlo Agnelli	2019	yes	Direct oral anticoagulants versus vitamin K antagonists after recent ischemic stroke in patients with atrial fibrillation	Annals of Neurology	Neurology	1	Department of Neurology and Stroke Center (DJS), Inselspital, University Hospital Bern		Neurology*			no	Neurology	Neurology
Gaudino, Mario, Mohamed Rahouma, Irbaz Hameed, Faiza M. Khan, David P. Taggart, Marcus Flather, Giuseppe Biondi-Zoccai and Stephen E. Fremes	2019	yes	Disagreement Between Randomized and Observational Evidence on the Use of Bilateral Internal Thoracic Artery Grafting: A Meta-Analytic Approach	Journal of the American Heart Association	Cardiology; Vascular Diseases	2	Department of Cardiothoracic Surgery,		Cardiovascular Diseases	Cerebrovascular Disorders	Heart Diseases*	yes	Vascular Diseases	Cardiology
Bulbul, M. G., O. Tarabichi, R. K. Sethi, A. S. Parikh and M. A. Varvares	2019	yes	Does Clearance of Positive Margins Improve Local Control in Oral Cavity Cancer? A Meta-analysis	Otolaryngology - Head and Neck Surgery (United States)	General Surgery; Otolaryngology	2	Department of Otolaryngology-Head and Neck Surgery	Department of Otolaryngology-Head and Neck Surgery	Head	Neck	Otolaryngology*	yes	Specialties, Surgery	Otolaryngology
Berger, Mathieu, Christopher E. Kline, Felipe X. Cepeda, Camila F. Rizzi, Céline Chapelle, Silvy Laporte, David Hupin, Jérémy Raffin, Frédéric Costes, Trent A. Hargens, Jean-Claude Barthélémy and Frédéric Roche	2019	yes	Does obstructive sleep apnea affect exercise capacity and the hemodynamic response to exercise? An individual patient data and aggregate meta-analysis	Sleep Medicine Reviews	Neurology; Psychophysiology	2	SNA-EPIS Laboratory, University of Lyon, University Jean Monnet Saint-Etienne, France; Department of Clinical and Exercise Physiology, University Hospital of Saint-Etienne, France	SNA-EPIS Laboratory, University of Lyon, University Jean Monnet Saint-Etienne, France; Department of Clinical and Exercise Physiology, University Hospital of Saint-Etienne, France	Sleep Wake Disorders			no	Neurology	Neurology
Aspelund, Thor, Martin R. Grübler, Albert V. Smith, Elias F. Gudmundsson, Martin Keppel, Mary Frances Cotch, Tamara B. Harris, Rolf Jorde, Guri Grimnes, Ragnar Joakimsen, Henrik Schirmer, Tom Wilsgaard, Ellisiv B. Mathiesen, Inger Njølstad, Maja-Lisa Løchen, Winfried März, Marcus E. Kleber, Andreas Tomaschitz, Diana Grove-Laugesen and Lars Rejnmark	2019	no	Effect of Genetically Low 25-Hydroxyvitamin D on Mortality Risk: Mendelian Randomization Analysis in 3 Large European Cohorts	Nutrients	Nutritional Sciences	1	Heart Association, and the Department of Medicine	Heart Association, and the Department of Medicine	Diet	Food*	Nutritional Physiological Phenomena	yes	Nutritional Sciences	Nutritional Sciences
Hammond, Drayton A., Gretchen L. Sacha, Brittany D. Bissell, Nadine Musallam, Diana Altshuler, Alexander H. Flannery, Simon W. Lam and Seth R. Bauer	2019	yes	Effects of Norepinephrine and Vasopressin Discontinuation Order in the Recovery Phase of Septic Shock: A Systematic Review and Individual Patient Data Meta‐Analysis	Pharmacotherapy	Drug Therapy	1	Department of Pharmacy	Department of Pharmacy	Drug Therapy*	Pharmacology*		yes	Drug Therapy	Drug Therapy
Evans, David M., Gunn-Helen Moen, Liang-Dar Hwang, Debbie A. Lawlor and Nicole M. Warrington	2019	yes	Elucidating the role of maternal environmental exposures on offspring health and disease using two-sample Mendelian randomization	International Journal of Epidemiology	Epidemiology	1	University of Queensland Diamantina Institute, Translational Research Institute, Brisbane, Queensland, Australia; Medical Research Council Integrative Epidemiology Unit, University of Bristol, Bristol; Population Health Sciences, Bristol Medical School, University of Bristol, Bristol, UK	University of Queensland Diamantina Institute, Translational Research Institute, Brisbane, Queensland, Australi	Epidemiology*			no	Public Health	Epidemiology
Patorno, E., A. Pawar, J. M. Franklin, M. Najafzadeh, A. Déruaz-Luyet, K. G. Brodovicz, S. Sambevski, L. G. Bessette, A. J. Santiago Ortiz, M. Kulldorff and S. Schneeweiss	2019	yes	Empagliflozin and the Risk of Heart Failure Hospitalization in Routine Clinical Care	Circulation	Cardiology; Vascular Diseases	2	Division of Pharmacoepidemiology and Pharmacoeconomics Department of Medicine, Brigham and Women’s Hospital and Harvard Medical School, Boston, MA, USA		Blood Circulation*	Cardiovascular System*		yes	Vascular Diseases	Cardiology
Budu-Aggrey, Ashley, Ben Brumpton, Jess Tyrrell, Sarah Watkins, Ellen H. Modalsli, Carlos Celis-Morales, Lyn D. Ferguson, Gunnhild Åberge Vie, Tom Palmer, Lars G. Fritsche, Mari Løset, Jonas Bille Nielsen, Wei Zhou, Lam C. Tsoi, Andrew R. Wood, Samuel E. Jones, Robin Beaumont, Marit Saunes, Pål Richard Romundstad and Stefan Siebert	2019	yes	Evidence of a causal relationship between body mass index and psoriasis: A mendelian randomization study	PLoS Medicine	Medicine	1	Medical Research Council (MRC) Integrative Epidemiology Unit	Medical Research Council (MRC) Integrative Epidemiology Unit	Medicine*	Public Health		yes	Medicine	Medicine
Huang, T., T. Wang, Y. Heianza, J. Wiggs, D. Sun, H. K. Choi, J. F. Chai, X. Sim, C. C. Khor, Y. Friedlander, A. T. Chan, G. Curhan, I. Vivo, R. M. van Dam, C. K. Heng, C. Fuchs, L. R. Pasquale, J. M. Yuan, F. B. Hu, W. P. Koh and L. Qi	2019	yes	Fish and marine fatty acids intakes, the FADS genotypes and long-term weight gain: a prospective cohort study	BMJ Open	Medicine	1	Department of Epidemiology and Biostatistics		Medicine*			no	Medicine	Medicine
Ng, Monica Suet Ying, Karen Hay, Joleen Choy, Rutger A. Middelburg, John‐Paul Tung and John Francis Fraser	2019	yes	Fresh frozen plasma and platelet concentrate storage duration not associated with in hospital mortality risk	Vox Sanguinis	Hematology	1	Critical Care Research Group, The Prince Charles Hospital, Chermside, QLD, Australia; Faculty of Medicine, Oral Health Centre, University of Queensland, Herston, QLD, Australia; Research and Development, Australian Red Cross Blood Service, Kelvin Grove, QLD, Australia	Critical Care Research Group, The Prince Charles Hospital, Chermside, QLD, Australia; Faculty of Medicine, Oral Health Centre, University of Queensland, Herston, QLD, Australia; Research and Development, Australian Red Cross Blood Service, Kelvin Grove, QLD, Australia	Blood Group Antigens*	Blood Transfusion*	Hematology*	yes	Internal Medicine	Hematology
Rogozińska, Ewelina, Javier Zamora, Nadine Marlin, Ana Pilar Betrán, Arne Astrup, Annick Bogaerts, Jose G. Cecatti, Jodie M. Dodd, Fabio Facchinetti, Nina R. W. Geiker, Lene A. H. Haakstad, Hans Hauner, Dorte M. Jensen, Tarja I. Kinnunen, Ben W. J. Mol, Julie Owens, Suzanne Phelan, Kristina M. Renault, Kjell Å Salvesen and Alexis Shub	2019	no	Gestational weight gain outside the Institute of Medicine recommendations and adverse pregnancy outcomes: analysis using individual participant data from randomised trials	BMC Pregnancy & Childbirth	Obstetrics	1	Meta-Analysis Group, MRC Clinical Trials Unit at UCL, Institute of Clinical Trials & Methodology, 90 High Holborn, 2nd Floor, London, WC1V 6LJ UK Women’s Health Research Unit, Barts and the London School of Medicine and Dentistry, Queen Mary University of London, London, UK		Pregnancy*	Labor, Obstetric	Obstetric Surgical Procedures	yes	Pregnancy	Pregnancy
Abe, S. K., E. Saito, N. Sawada, S. Tsugane, H. Ito, Y. Lin, A. Tamakoshi, J. Sado, Y. Kitamura, Y. Sugawara, I. Tsuji, C. Nagata, A. Sadakane, T. Shimazu, T. Mizoue, K. Matsuo, M. Naito, K. Tanaka and M. Inoue	2019	yes	Green tea consumption and mortality in Japanese men and women: a pooled analysis of eight population-based cohort studies in Japan	European Journal of Epidemiology	Epidemiology	1	Epidemiology and Prevention Group, Center for Public Health Sciences, National Cancer Center, 5-1-1 Tsukiji, Chuo-ku, Tokyo, 104-0045, Japan	Epidemiology and Prevention Group, Center for Public Health Sciences, National Cancer Center, 5-1-1 Tsukiji, Chuo-ku, Tokyo, 104-0045, Japan; Department of Cancer Epidemiology, Graduate School of Medicine, The University of Tokyo	Epidemiology*			no	Public Health	Epidemiology
Peres, L. C., A. R. Mallen, M. K. Townsend, E. M. Poole, B. Trabert, N. E. Allen, A. A. Arslan, L. Dossus, R. T. Fortner, I. T. Gram, P. Hartge, A. Idahl, R. Kaaks, M. Kvaskoff, A. M. Magliocco, M. A. Merritt, J. R. Quirós, A. Tjonneland, A. Trichopoulou, R. Tumino, C. H. van Gils, K. Visvanathan, N. Wentzensen, A. Zeleniuch-Jacquotte and S. S. Tworoger	2019	yes	High Levels of C-Reactive Protein Are Associated with an Increased Risk of Ovarian Cancer: Results from the Ovarian Cancer Cohort Consortium	Cancer Res	Neoplasms	1	Department of Cancer Epidemiology		Neoplasms*			no	Neoplasms	Neoplasms
Santos, S., E. Voerman, P. Amiano, H. Barros, L. J. Beilin, A. Bergström, M‐A Charles, L. Chatzi, C. Chevrier, G. P. Chrousos, E. Corpeleijn, O. Costa, N. Costet, S. Crozier, G. Devereux, M. Doyon, M. Eggesbø, M. P. Fantini, S. Farchi and F. Forastiere	2019	yes	Impact of maternal body mass index and gestational weight gain on pregnancy complications: an individual participant data meta-analysis of European, North American and Australian cohorts	BJOG: An International Journal of Obstetrics & Gynaecology	Gynecology; Obstetrics	2	The Generation R Study Group, Erasmus MC, University Medical Center, Rotterdam, the Netherlands (First and corresponding) Department of Pediatrics, Erasmus MC, University Medical Center, Rotterdam, the Netherlands (corresponding) Department of Epidemiology, Erasmus MC, University Medical Center (corresponding)		Obstetrics*	Pregnancy Complications*		yes	Specialties, Surgery
Usuba, K., V. E. Price, V. Blanchette, A. Abad, C. Altisent, L. Buchner-Daley, J. D. A. Carneiro, B. M. Feldman, K. Fischer, J. Grainger, S. Holzhauer, K. H. Luke, S. Meunier, M. Ozelo, L. Tang, S. V. Antunes, P. Villaça, C. Wakefield, G. Wharfe, R. Wu and N. L. Young	2019	yes	Impact of prophylaxis on health-related quality of life of boys with hemophilia: An analysis of pooled data from 9 countries	Research and Practice in Thrombosis and Haemostasis	Hemostasis; Thrombosis* (MeSH)	3	Child Health Evaluative Sciences Program, Research Institute, The Hospital for Sick Children (SickKids), Toronto, Ontario, Canada; Evaluating Children's Health Outcomes Research Centre, Laurentian University, Sudbury, Ontario, Canada	Division of Pediatric Hematology/Oncology, Department of Pediatrics, IWK Health Centre, Dalhousie University, Halifax, Nova Scotia, Canada	Hemostasis	Thrombosis*		yes	Internal Medicine	Hematology
Li, Jie, Zhenyu Wu and Naiqing Zhao	2019	yes	Individual Patient Data Meta-Analysis from 16 Trials for Safety Factors in Cytokine Release Syndrome After CAR-T Therapy in Patients with Non-Hodgkin Lymphoma (NHL) and Acute Lymphoblastic Leukemia	Advances in Therapy	Therapeutics	1	Department of Biostatistics, School of Public Health	Department of Biostatistics, School of Public Health, Fudan University, Shanghai, China; Key Lab of Health Technology Assessment, Ministry of Health (Fudan University), Shanghai, China;	Diagnosis*	Drug Therapy*	Equipment and Supplies*	yes	Therapeutics	Therapeutics
Wheeler, Lindsay J. M. D., Kristen Msls Desanto, Stephanie B. M. D. Teal, Jeanelle PhD Sheeder, Saketh R. M. D. Guntupalli, Lindsay J. Wheeler, Kristen Desanto, Stephanie B. Teal, Jeanelle Sheeder and Saketh R. Guntupalli	2019	no	Intrauterine Device Use and Ovarian Cancer Risk: A Systematic Review and Meta-analysis	Obstetrics & Gynecology	Gynecology; Obstetrics	3	Gynecologic Oncology and Family Planning	Gynecologic Oncology and Family Planning	Gynecology*	Obstetrics*		yes	Specialties, Surgery	Obstetrics
Sun, L., W. S. Yim, P. Fahey, S. Wang, X. Zhu, J. Qiao, H. Lai and L. Lin	2019	yes	Investigation on Advanced Non-Small-Cell Lung Cancer among Elderly Patients Treated with Chinese Herbal Medicine versus Chemotherapy: A Pooled Analysis of Individual Data	Evid Based Complement Alternat Med	Complementary Therapies*; Evidence-Based Medicine (MeSH)	2	Integrative Cancer Centre, Guangzhou University of Chinese Medicine First Affiliated Hospital, Guangzhou, Guangdong, China	National Institute of Complementary Medicine (NICM), Western Sydney University, Campbelltown, NSW, Australia	Complementary Therapies*	Evidence-Based Medicine		yes	Complementary Therapies	Complementary Therapies
Di Credico, Gioia, Valeria Edefonti, Jerry Polesel, Francesco Pauli, Nicola Torelli, Diego Serraino, Eva Negri, Daniele Luce, Isabelle Stucker, Keitaro Matsuo, Paul Brennan, Marta Vilensky, Leticia Fernandez, Maria Paula Curado, Ana Menezes, Alexander W. Daudt, Rosalina Koifman, Victor Wunsch-Filho, Ivana Holcatova and Wolfgang Ahrens	2019	yes	Joint effects of intensity and duration of cigarette smoking on the risk of head and neck cancer: A bivariate spline model approach	Oral Oncology	Neoplasms	1	Department of Statistics	Department of Clinical Sciences and Community Health	Mouth Diseases	Mouth Neoplasms		yes	Neoplasms	Neoplasms
Goodman-Meza, David, Robert E. Weiss, Sebastián Gamboa, Abel Gallegos, Alex A. T. Bui, Matthew B. Goetz, Steven Shoptaw and Raphael J. Landovitz	2019	yes	Long term surgical outcomes for infective endocarditis in people who inject drugs: a systematic review and meta-analysis	BMC Infectious Diseases	Communicable Diseases	1	Division of Infectious Diseases		Communicable Diseases*			no	Communicable Diseases	Communicable Diseases
Romoli, M., M. A. Tuna, I. McGurgan, L. Li, D. Giannandrea, P. Eusebi, F. Tordo Caprioli, A. Lotti, N. Salvadori, P. Sarchielli, A. Gili, M. G. Mosconi, M. Pellizzaro Venti, F. Stracci, S. Ricci, M. Paciaroni, L. Parnetti, P. Calabresi and P. M. Rothwell	2019	yes	Long-Term Risk of Stroke After Transient Global Amnesia in Two Prospective Cohorts	Stroke	Brain; Vascular Diseases	2	Centre for the Prevention of Stroke and Dementia, Nuffield Department of Clinical Neuroscience, University of Oxford, United Kingdom; Neurology Clinic	Centre for Prevention of Stroke and Dementia, Nuffield Department of Clinical Neurosciences, University of Oxford, West Wing, Oxford, United Kingdom	Cerebrovascular Circulation*	Cerebrovascular Disorders*		yes	Vascular Diseases	Vascular Diseases
Wang, Xia, Jingwei Li, Tom J. Moullaali, Keon-Joo Lee, Beom Joon Kim, Hee-Joon Bae, Anxin Wang, Yilong Wang, David Z. Wang, Yongjun Wang, Masaya Kumamoto, Kazunori Toyoda, Masatoshi Koga, Shoichiro Sato, Sohei Yoshimura, Yi Sui, Bing Xu, Ying Xiao, Tsong-Hai Lee and Chia-Wei Liou	2019	yes	Low-dose versus standard-dose alteplase in acute ischemic stroke in Asian stroke registries: an individual patient data pooling study	International Journal of Stroke	Vascular Diseases	1	Faculty of Medicine, The George Institute for Global Health, University of New South Wales, Sydney, Australia	The George Institute for Global Health PO Box M201, Missenden Road, NSW 2050, AUSTRALIA	Stroke*			no	Vascular Diseases	Cebebrovascular Disorders
Voerman, Ellis, Susana Santos, Bernadeta Patro Golab, Romy Gaillard, Vincent W. V. Jaddoe, Marie-Aline Charles, Barbara Heude, Leda Chatzi, Vagelis Georgiu, Cécile Chevrier, Nathalie Costet, George P. Chrousos, Eva Corpeleijn, Leanne K. Küpers, Sarah Crozier, Keith M. Godfrey, Hazel Inskip, Graham Devereux, Merete Eggesbø and Nina Iszatt	2019	yes	Maternal body mass index, gestational weight gain, and the risk of overweight and obesity across childhood: An individual participant data meta-analysis	PLoS Medicine	Medicine	1	TheGeneration R StudyGroup; Departmentof Pediatrics	TheGeneration R StudyGroup; Department of Pediatrics; Department of Epidemiology	Medicine*	Public Health		yes	Medicine	Medicine
Shariful Islam, S. M., A. J. Farmer, K. Bobrow, R. Maddison, R. Whittaker, L. A. Pfaeffli Dale, A. Lechner, S. Lear, Z. Eapen, L. W. Niessen, K. Santo, S. Stepien, J. Redfern, A. Rodgers and C. K. Chow	2019	yes	Mobile phone text-messaging interventions aimed to prevent cardiovascular diseases (Text2PreventCVD): Systematic review and individual patient data meta-analysis	Open Heart	Cardiology	1	Institute for Physical Activity and Nutrition; Cardiovascular Division, The George Institute for Global Health; Faculty of Medicine and Health	Institute for Physical Activity and Nutrition; Cardiovascular Division, The George Institute for Global Health; Faculty of Medicine and Health	Cardiovascular Diseases*			no	Vascular Diseases	Cardiology
Brauer, M., J. R. Brook, T. Christidis, Y. Chu, D. L. Crouse, A. Erickson, P. Hystad, C. Li, R. V. Martin, J. Meng, A. J. Pappin, L. L. Pinault, M. Tjepkema, A. van Donkelaar, S. Weichenthal and R. T. Burnett	2019	yes	Mortality-Air Pollution Associations in Low-Exposure Environments (MAPLE): Phase 1	Research report (Health Effects Institute)	Environmental Health	1	University of British Columbia, Vancouver, British Columbia, Canada.	University of British Columbia, School of Population and Public Health, Vancouver, Canada	Air Pollutants*	Vehicle Emissions*		yes	Environmental Health	Environmental Health
Hanson, L. L. M., N. H. Rod, J. Vahtera, P. Peristera, J. Pentti, R. Rugulies, I. E. H. Madsen, A. D. LaMontagne, A. Milner, T. Lange, S. Suominen, S. Stenholm, T. W. Xu, M. Kivimaki and H. Westerlund	2019	yes	Multicohort study of change in job strain, poor mental health and incident cardiometabolic disease	Occupational and Environmental Medicine	Environmental Health; Occupational Medicine	2	Stress Research Institute	Stress Research Institute	Environmental Exposure*	Occupational Diseases*	Occupational Health*	yes	Environmental Health	Environmental Health
Lee, D. H., M. Yang, N. Keum, E. L. Giovannucci, Q. Sun and J. E. Chavarro	2019	yes	Mushroom Consumption and Risk of Total and Site-Specific Cancer in Two Large U.S. Prospective Cohorts	Cancer Prev Res (Phila)	Neoplasms	1	Department of Nutrition Department of Epidemiology Channing Division of Network Medicine, Brigham and Women's Hospital and Harvard Medical School		Neoplasms*			no	Neoplasms	Neoplasms
Kwak, N., M. P. Dalcolmo, C. L. Daley, G. Eather, R. Gayoso, N. Hasegawa, B. W. Jhun, W. J. Koh, H. Namkoong, J. Park, R. Thomson, J. Van Ingen, S. M. H. Zweijpfenning and J. J. Yim	2019	yes	Mycobacterium abscessus pulmonary disease: Individual patient data meta-analysis	European Respiratory Journal	Pulmonary Medicine	1	Division of Pulmonary and Critical Care Medicine, Dept of Internal Medicine, Seoul National University College of Medicine, Seoul	Division of Pulmonary and Critical Care Medicine, Dept of Internal Medicine, Seoul National University College of Medicine, 101 Daehak-Ro, Jongno-Gu, Seoul	Respiration*	Respiratory Tract Diseases*		yes	Internal Medicine	Pulmonary Medicine
Alexander, M., A. K. Loomis, J. van der Lei, T. Duarte-Salles, D. Prieto-Alhambra, D. Ansell, A. Pasqua, F. Lapi, P. Rijnbeek, M. Mosseveld, P. Avillach, P. Egger, N. N. Dhalwani, S. Kendrick, C. Celis-Morales, D. M. Waterworth, W. Alazawi and N. Sattar	2019	no	Non-alcoholic fatty liver disease and risk of incident acute myocardial infarction and stroke: findings from matched cohort study of 18 million European adults	BMJ	Medicine	1	Real World Evidence and Epidemiology, GlaxoSmithKline, Uxbridge, Middlesex, UK Worldwide Research and Development, Pfizer, Target Sciences, Groton, CT, USA		Medicine*			no	Medicine	Medicine
Prado, E. L., E. Yakes Jimenez, S. Vosti, R. Stewart, C. P. Stewart, J. Somé, A. Pulakka, J. B. Ouédraogo, H. Okronipa, E. Ocansey, B. Oaks, K. Maleta, A. Lartey, E. Kortekangas, S. Y. Hess, K. Brown, J. Bendabenda, U. Ashorn, P. Ashorn, M. Arimond, S. Adu-Afarwuah, S. Abbeddou and K. Dewey	2019	yes	Path analyses of risk factors for linear growth faltering in four prospective cohorts of young children in Ghana, Malawi and Burkina Faso	BMJ Glob Health	Epidemiology; Public Health	2	Department of Nutrition		Global Health*	Healthcare Disparities		yes	Public Health	Public Health
Tan, J., Y. Q. Xiong, Q. He, Y. M. Liu, W. Wang, M. Chen, K. Zou, X. H. Liu and X. Sun	2019	yes	Peri-conceptional or pregnancy exposure of HPV vaccination and the risk of spontaneous abortion: a systematic review and meta-analysis	BMC Pregnancy Childbirth	Obstetrics	1	Chinese Evidence-based Medicine Centre and CREAT Group		Pregnancy*	Labor, Obstetric	Obstetric Surgical Procedures	yes	Pregnancy	Pregnancy
Jokela, M., J. Airaksinen, M. Virtanen, G. D. Batty, M. Kivimäki and C. Hakulinen	2019	yes	Personality, disability-free life years, and life expectancy: Individual-participant meta-analysis of 131,195 individuals from 10 cohort studies	Journal of personality	Psychology	1	Department of Psychology and Logopedics,	Department of Psychology and Logopedics,	Behavior	Personality*		yes	Psychiatry	Psychiatry
Leon, M. E., L. H. Schinasi, P. Lebailly, L. E. Beane Freeman, K. C. Nordby, G. Ferro, A. Monnereau, M. Brouwer, S. Tual, I. Baldi, K. Kjaerheim, J. N. Hofmann, P. Kristensen, S. Koutros, K. Straif, H. Kromhout and J. Schüz	2019	yes	Pesticide use and risk of non-Hodgkin lymphoid malignancies in agricultural cohorts from France, Norway and the USA: A pooled analysis from the AGRICOH consortium	International Journal of Epidemiology	Epidemiology	1	Section of Environment and Radiation, International Agency for Research on Cancer (IARC), Lyon, France	Section of Environment and Radiation, International Agency for Research on Cancer (IARC), 150 Cours Albert Thomas, 69372 Lyon Cedex 08, Lyon, France	Epidemiology*			no	Public Health	Epidemiology
Fudim, M., A. R. Spector, M. R. Costanzo, S. D. Pokorney, R. J. Mentz, D. Jagielski, R. Augostini, W. T. Abraham, P. P. Ponikowski, S. W. McKane and J. P. Piccini	2019	yes	Phrenic nerve stimulation for the treatment of central sleep apnea: A pooled cohort analysis	Journal of Clinical Sleep Medicine	Neurology; Psychophysiology	2	Duke Clinical Research Institute, Duke University School of Medicine, Durham, North Carolina; Division of Cardiology, Duke University Medical Center, Durham, North Carolina	Duke Clinical Research Institute, PO Box 17969, Durham, NC	Sleep Wake Disorders	Sleep*		yes	Neurology	Neurology
Kivimäki, Mika, Archana Singh-Manoux, Jaana Pentti, Séverine Sabia, Solja T. Nyberg, Lars Alfredsson, Marcel Goldberg, Anders Knutsson, Markku Koskenvuo, Aki Koskinen, Anne Kouvonen, Maria Nordin, Tuula Oksanen, Timo Strandberg, Sakari B. Suominen, Töres Theorell, Jussi Vahtera, Ari Väänänen, Marianna Virtanen, Peter Westerholm, Hugo Westerlund, Marie Zins, Sudha Seshadri, G. David Batty, Pyry N.…	2019	no	Physical inactivity, cardiometabolic disease, and risk of dementia: An individual-participant meta-analysis	BMJ: British Medical Journal	Medicine	1	Department of Epidemiology and Public Health		Medicine*			no	Medicine	Medicine
Rivin del Campo, Eleonor, Oscar Matzinger, Karin Haustermans, Didier Peiffert, Robert Glynne-Jones, Kathryn A. Winter, Andre A. Konski, Jaffer A. Ajani, Jean-François Bosset, Jean-Michel Hannoun-Levi, Marc Puyraveau, A. Bapsi Chakravarthy, Helen Meadows, John Northover, Laurence Collette, Melissa Christiaens and Philippe Maingon	2019	yes	Pooled Analysis of external-beam RADiotherapy parameters in phase II and phase III trials in radiochemotherapy in Anal Cancer (PARADAC)	European Journal of Cancer	Neoplasms	1	Department of Radiation Oncology, Tenon University Hospital, Sorbonne University, Paris	Department of Radiation Oncology, Tenon University Hospital, Sorbonne University, Paris	Neoplasms*			no	Neoplasms	Neoplasms
Jung, Su Yon, Nicholas Mancuso, Jeanette Papp, Eric Sobel and Zuo-Feng Zhang	2019	yes	Post genome-wide gene-environment interaction study: The effect of genetically driven insulin resistance on breast cancer risk using Mendelian randomization	PLoS ONE	Medicine; Science	2	Translational Sciences Section, Jonsson Comprehensive Cancer Center	Translational Sciences Section, Jonsson Comprehensive Cancer Center	Medicine*	Science		yes	Medicine	Medicine
Sluik, D., E. M. Brouwer-Brolsma, A. A. M. Berendsen, V. Mikkilä, S. D. Poppitt, M. P. Silvestre, A. Tremblay, L. Pérusse, C. Bouchard, A. Raben and E. J. M. Feskens	2019	no	Protein intake and the incidence of pre-diabetes and diabetes in 4 population-based studies: the PREVIEW project	Am J Clin Nutr	Nutritional Sciences	1	Division of Human Nutrition and Health, Wageningen University and Research, Wageningen, The Netherlands.	Division of Human Nutrition and Health, Wageningen University and Research, Wageningen, The Netherlands	Nutritional Physiological Phenomena*			no	Nutritional Sciences	Nutritional Sciences
Merino, J., M. Guasch-Ferré, C. Ellervik, H. S. Dashti, S. J. Sharp, P. Wu, K. Overvad, C. Sarnowski, M. Kuokkanen, R. N. Lemaitre, A. E. Justice, U. Ericson, K. V. E. Braun, Y. Mahendran, A. C. Frazier-Wood, D. Sun, A. Y. Chu, T. Tanaka, J. Luan, J. Hong, A. Tjønneland, M. Ding, A. Lundqvist, K. Mukamal, R. Rohde, C. A. Schulz, O. H. Franco, N. Grarup, Y. I. Chen, L. Bazzano, P. W. Franks, J. E.…	2019	no	Quality of dietary fat and genetic risk of type 2 diabetes: individual participant data meta-analysis	BMJ	Medicine	1	Diabetes Unit and Center for Genomic Medicine		Medicine*			no	Medicine	Medicine
Dommasch, E. D., S. C. Kim, M. P. Lee and J. J. Gagne	2019	yes	Risk of Serious Infection in Patients Receiving Systemic Medications for the Treatment of Psoriasis	JAMA Dermatol	Dermatology	1	Department of Dermatology, Beth Israel Deaconess Medical Center, Boston, Massachusetts; Harvard Medical School, Boston, Massachusetts; Division of Pharmacoepidemiology and Pharmacoeconomics, Department of Medicine, Brigham and Women's Hospital, Boston, Massachusetts	Dermatology, Department of Dermatology, Beth Israel Deaconess Medical Center, Harvard Medical School, 330 Brookline Ave, Shapiro 2, Boston	Dermatology	Skin Diseases*		yes	Internal Medicine	Dermatology
Schwinger, Catherine, Michael H. Golden, Emmanuel Grellety, Dominique Roberfroid and Benjamin Guesdon	2019	yes	Severe acute malnutrition and mortality in children in the community: Comparison of indicators in a multi-country pooled analysis	PLoS ONE	Medicine; Science	2	Centre for Intervention Science in Maternal and Child Health	Centre for Intervention Science in Maternal and Child Health	Medicine*	Science		yes	Medicine	Medicine
Chiappini, E., L. Ene, L. Galli, C. Giaquinto, T. Goetghebuer, A. Judd, R. Malyuta, A. Noguera-Julian, J. T. Ramos Amador, P. Rojo-Conejo, C. Rudin, P. Tookey, C. Lisi and C. Thorne	2019	yes	Severe haematologic toxicity is rare in high risk HIV-exposed infants receiving combination neonatal prophylaxis	HIV Medicine	Acquired Immunodeficiency Syndrome	1	Department of Health Sciences, University of Florence		Acquired Immunodeficiency Syndrome	HIV Infections		no	Communicable Diseases	Communicable Diseases
Hach, M., L. B. Christensen, T. Lange, U. A. Hvidtfeldt, B. Danielsen, F. Diderichsen, M. Osler, E. Prescott and I. Andersen	2019	yes	Social inequality in tooth loss, the mediating role of smoking and alcohol consumption	Community Dent Oral Epidemiol	Dentistry; Epidemiology	2	Department of Odontology and School of Oral Health Care, Faculty of Health and Medical Sciences, University of Copenhagen	Department of Odontology and School of Oral Health Care, Faculty of Health and Medical Sciences, University of Copenhagen	Dental Health Surveys*	Mouth Diseases	Tooth Diseases	yes	Dentistry	Dentistry
Kennedy, Mary Clare, Kanna Hayashi, M. J. Milloy, Evan Wood and Thomas Kerr	2019	yes	Supervised injection facility use and all-cause mortality among people who inject drugs in Vancouver, Canada: A cohort study	PLoS Medicine	Medicine	1	British Columbia Centre on Substance Use	British Columbia Centre on Substance Use	Medicine*	Public Health		yes	Medicine	Medicine
Wium‐Andersen, M. K., I. K. Wium‐Andersen, M. B. Jørgensen, M. McGue, T. S. H. Jørgensen, K. Christensen and M. Osler	2019	yes	The association between depressive mood and ischemic heart disease: a twin study	Acta Psychiatrica Scandinavica	Psychiatry	1	Center for Clinical Research and Prevention Department of Public Health, Section of Epidemiology	Center for Clinical Research and Prevention Department of Public Health, Section of Epidemiology	Psychiatry*			no	Psychiatry	Psychiatry
Commons, Robert J., Julie A. Simpson, Kamala Thriemer, Tesfay Abreha, Ishag Adam, Nicholas M. Anstey, Ashenafi Assefa, Ghulam R. Awab, J. Kevin Baird, Bridget E. Barber, Cindy S. Chu, Prabin Dahal, André Daher, Timothy M. E. Davis, Arjen M. Dondorp, Matthew J. Grigg, Georgina S. Humphreys, Jimee Hwang, Harin Karunajeewa and Moses Laman	2019	yes	The efficacy of dihydroartemisinin-piperaquine and artemether-lumefantrine with and without primaquine on Plasmodium vivax recurrence: A systematic review and individual patient data meta-analysis	PLoS Medicine	Medicine	1	Global Health Division	Global Health Division	Medicine*	Public Health		yes	Medicine	Medicine
Commons, Robert J., Julie A. Simpson, Kamala Thriemer, Cindy S. Chu, Nicholas M. Douglas, Tesfay Abreha, Sisay G. Alemu, Arletta Añez, Nicholas M. Anstey, Abraham Aseffa, Ashenafi Assefa, Ghulam R. Awab, J. Kevin Baird, Bridget E. Barber, Isabelle Borghini-Fuhrer, Umberto D'Alessandro, Prabin Dahal, André Daher, Peter J. de Vries and Annette Erhart	2019	yes	The haematological consequences of Plasmodium vivax malaria after chloroquine treatment with and without primaquine: a WorldWide Antimalarial Resistance Network systematic review and individual patient data meta-analysis	BMC Medicine	Medicine	1	Global Health Division		Medicine*			no	Medicine	Medicine
Wu, S., N. Fahmy and H. Alachkar	2019	yes	The mitochondrial transcription machinery genes are upregulated in acute myeloid leukemia and associated with poor clinical outcome	Metabolism Open	Metabolism* (MeSH)	1	School of Pharmacy	School of Pharmacy	Metabolism*			no	Metabolism	Metabolism
Arriaga, M. E., C. M. Vajdic, K. Canfell, R. J. MacInnis, E. Banks, J. E. Byles, D. J. Magliano, A. W. Taylor, P. Mitchell, G. G. Giles, J. E. Shaw, T. K. Gill, E. Klaes, L. S. Velentzis, R. G. Cumming, V. Hirani and M. A. Laaksonen	2019	yes	The preventable burden of breast cancers for premenopausal and postmenopausal women in Australia: A pooled cohort study	International Journal of Cancer	Neoplasms	1	Centre for Big Data Research in Health, University of New South Wales, Sydney, Australia	Centre for Big Data Research in Health, University of New South Wales, Sydney, Australia	Neoplasms*			no	Neoplasms	Neoplasms
Yang, Jae Jeong, Danxia Yu, Wanqing Wen, Xiao-Ou Shu, Eiko Saito, Shafiur Rahman, Prakash C. Gupta, Jiang He, Shoichiro Tsugane, Yong-Bing Xiang, Yu-Tang Gao, Woon-Puay Koh, Akiko Tamakoshi, Fujiko Irie, Atsuko Sadakane, Ichiro Tsuji, Seiki Kanemura, Keitaro Matsuo, Chisato Nagata and Chien-Jen Chen	2019	no	Tobacco Smoking and Mortality in Asia: A Pooled Meta-analysis	JAMA Network Open	Medicine	1	Division of Epidemiology, Department of Medicine, Vanderbilt Epidemiology Center, Vanderbilt-Ingram Cancer Center, Vanderbilt University Medical Center, Nashville, Tennessee	Division of Epidemiology, Department of Medicine, Vanderbilt Epidemiology Center, Vanderbilt-Ingram Cancer Center, Vanderbilt University Medical Center, Nashville, Tennessee	Clinical Medicine*	Global Health		yes	Medicine	Medicine
Collaborative Group on Hormonal Factors in Breast, Cancer	2019	yes	Type and timing of menopausal hormone therapy and breast cancer risk: individual participant meta-analysis of the worldwide epidemiological evidence	Lancet	Medicine	1	Department of Population Health,	Cancer Epidemiology Unit,	Medicine*			no	Medicine	Medicine
Zuo, H., P. M. Ueland, Ø Midttun, G. S. Tell, A. Fanidi, W. Zheng, X. Shu, Y. Xiang, J. Wu, R. Prentice, M. Pettinger, C. A. Thomson, G. G. Giles, A. Hodge, Q. Cai, W. J. Blot, M. Johansson, J. Hultdin, K. Grankvist, V. L. Stevens, M. L. McCullough, S. J. Weinstein, D. Albanes, R. G. Ziegler, N. D. Freedman, N. E. Caporaso, A. Langhammer, K. Hveem, M. Næss, J. E. Buring, I. Lee, J. M. Gaziano, G.…	2019	yes	Vitamin B6 catabolism and lung cancer risk: results from the Lung Cancer Cohort Consortium (LC3)	Ann Oncol	Neoplasms	2	Department of Global Public Health and Primary Care		Neoplasms*			no	Neoplasms	Neoplasms
den Braver, N. R., F. Rutters, Aljk van der Spek, D. Ibi, M. Looman, A. Geelen, P. Elders, A. A. van der Heijden, J. Brug, J. Lakerveld, S. S. Soedamah-Muthu and J. W. J. Beulens	2020	yes	Adherence to a food group-based dietary guideline and incidence of prediabetes and type 2 diabetes	Eur J Nutr	Nutritional Sciences	1	Department of Epidemiology and Biostatistics, Amsterdam Public Health Research Institute	Department of Epidemiology and Biostatistics, Amsterdam Public Health Research Institute	Nutritional Physiological Phenomena*			no	Nutritional Sciences	Nutritional Sciences
Masaoka, H., K. Matsuo, I. Oze, H. Ito, M. Naito, K. Wada, C. Nagata, T. Nakayama, Y. Kitamura, A. Sadakane, A. Tamakoshi, I. Tsuji, Y. Sugawara, N. Sawada, T. Mizoue, M. Inoue, K. Tanaka, S. Tsugane and T. Shimazu	2020	yes	Alcohol Drinking and Bladder Cancer Risk From a Pooled Analysis of Ten Cohort Studies in Japan	J Epidemiol	Epidemiology	1	Division of Cancer Epidemiology and Prevention, Aichi Cancer Center Research Institute; Department of Urology, Graduate School of Medical Sciences, Kyushu University	Division of Cancer Epidemiology and Prevention, Aichi Cancer Center Research Institute, 1-1 Kanokoden, Chikusa-ku, Nagoya 464-8681, Japan	Epidemiology*			no	Public Health	Epidemiology
Ding, J., K. L. Davis-Plourde, S. Sedaghat, P. J. Tully, W. Wang, C. Phillips, M. P. Pase, J. J. Himali, B. Gwen Windham, M. Griswold, R. Gottesman, T. H. Mosley, L. White, V. Guðnason, S. Debette, A. S. Beiser, S. Seshadri, M. A. Ikram, O. Meirelles, C. Tzourio and L. J. Launer	2020	yes	Antihypertensive medications and risk for incident dementia and Alzheimer's disease: a meta-analysis of individual participant data from prospective cohort studies	Lancet Neurol	Neurology	1	Intramural Research Program, Laboratory of Epidemiology and Population Sciences,	Intramural Research Program, Laboratory of Epidemiology and Population Sciences,	Nervous System Diseases	Nervous System*	Neurology	yes	Neurology	Neurology
Yu, Z. B., Y. Zhu, D. Li, M. Y. Wu, M. L. Tang, J. B. Wang and K. Chen	2020	yes	Association between visit-to-visit variability of HbA(1c) and cognitive decline: a pooled analysis of two prospective population-based cohorts	Diabetologia	Endocrinology	1	Division of Epidemiology and Health Statistics, Department of Public Health, Zhejiang University School of Medicine	Division of Epidemiology and Health Statistics, Department of Public Health, Zhejiang University School of Medicine; Cancer Institute, The Second Affiliated Hospital/Department of Public Health, Zhejiang University School of Medicine	Diabetes Mellitus*			no	Endocrinology	Endocrinology
Zhao, B., H. Deng, B. Li, L. Chen, F. Zou, L. Hu, Y. Wei and W. Zhang	2020	yes	Association of magnesium consumption with type 2 diabetes and glucose metabolism: A systematic review and pooled study with trial sequential analysis	Diabetes Metab Res Rev	Endocrinology; Metabolism	NA	Department of Thoracic Surgery, The Second Affiliated Hospital of Nanchang University	Department of Thoracic Surgery, The Second Affiliated Hospital of Nanchang University	Metabolic Diseases	Metabolic Diseases		yes	Endocrinology	Endocrinology
Liu, N., J. J. Yang, R. Meng, X. F. Pan, X. Zhang, M. He, H. Li, Y. T. Gao, Y. B. Xiang, X. O. Shu, W. Zheng, T. Wu, D. Yu and A. Pan	2020	yes	Associations of blood pressure categories defined by 2017 ACC/AHA guidelines with mortality in China: Pooled results from three prospective cohorts	Eur J Prev Cardiol	Cardiology; Vascular Diseases	2	Department of Nutrition and Food Hygiene, Huazhong University of Science and Technology, China	Vanderbilt Epidemiology Center, Vanderbilt University Medical Center, USA	Cardiovascular Diseases*			no	Vascular Diseases	Cardiology
Archambault, A. N., Y. R. Su, J. Jeon, M. Thomas, Y. Lin, D. V. Conti, A. K. Win, L. C. Sakoda, I. Lansdorp-Vogelaar, E. F. P. Peterse, A. G. Zauber, D. Duggan, A. N. Holowatyj, J. R. Huyghe, H. Brenner, M. Cotterchio, S. Bézieau, S. L. Schmit, C. K. Edlund, M. C. Southey, R. J. MacInnis, P. T. Campbell, J. Chang-Claude, M. L. Slattery, A. T. Chan, A. D. Joshi, M. Song, Y. Cao, M. O. Woods, E. Wh…	2020	yes	Cumulative Burden of Colorectal Cancer-Associated Genetic Variants Is More Strongly Associated With Early-Onset vs Late-Onset Cancer	Gastroenterology	Gastroenterology	1	Division of Epidemiology, Department of Population Health, New York University School of Medicine, New York	Division of Epidemiology, Department of Population Health, New York University School of Medicine, New York; Public Health Sciences Division, Fred Hutchinson Cancer Research Center, Seattle, Washington; Department of Biostatistics, University of Washington, Seattle, Washington	Gastroenterology*			no	Internal Medicine	Gastroenterology
Rota, M., G. Alicandro, C. Pelucchi, R. Bonzi, P. Bertuccio, J. Hu, Z. F. Zhang, K. C. Johnson, D. Palli, M. Ferraroni, G. P. Yu, C. Galeone, L. López-Carrillo, J. Muscat, N. Lunet, A. Ferro, W. Ye, A. Plymoth, R. Malekzadeh, D. Zaridze, D. Maximovitch, M. Kogevinas, N. Fernández de Larrea, J. Vioque, E. M. Navarrete-Muñoz, S. Tsugane, G. S. Hamada, A. Hidaka, M. Pakseresht, A. Wolk, N. Håkansson…	2020	yes	Education and gastric cancer risk-An individual participant data meta-analysis in the StoP project consortium	Int J Cancer	Neoplasms	1	Department of Molecular and Translational Medicine, University of Brescia; Department of Clinical Sciences and Community Health, University of Milan	Department of Molecular and Translational Medicine, University of Brescia; Department of Clinical Sciences and Community Health, University of Milan	Neoplasms*			no	Neoplasms	Neoplasms
Yamamoto, K., H. Shiomi, T. Morimoto, M. Natsuaki, Y. Takeji, H. Watanabe, Y. Yoshikawa, Y. Matsumura-Nakano, S. Shizuta, K. Tanabe, K. Ando, K. Kadota, Y. Morino, K. Kozuma, Y. Nakagawa and T. Kimura	2020	yes	Effect of Renal Dysfunction on the Risks for Ischemic and Bleeding Events in Patients With Atrial Fibrillation Receiving Percutaneous Coronary Intervention	Am J Cardiol	Cardiology	1	Department of Cardiovascular Medicine, Graduate School of Medicine, Kyoto University, Kyoto, Japan	Department of Cardiovascular Medicine, Graduate School of Medicine, Kyoto University, Kyoto, Japan	Cardiology*			no	Vascular Diseases	Cardiology
Acham, M., A. Wesselius, F. H. M. van Osch, E. Y. Yu, P. A. van den Brandt, E. White, H. O. Adami, E. Weiderpass, M. Brinkman, G. G. Giles, R. L. Milne and M. P. Zeegers	2020	yes	Intake of milk and other dairy products and the risk of bladder cancer: a pooled analysis of 13 cohort studies	Eur J Clin Nutr	Nutritional Sciences	1	Department of Complex Genetics and Epidemiology, NUTRIM School for Nutrition and Translational Research in Metabolism, Maastricht University	Department of Complex Genetics and Epidemiology, NUTRIM School for Nutrition and Translational Research in Metabolism, Maastricht University	Nutrition Disorders*	Nutritional Physiological Phenomena*		yes	Nutritional Sciences	Nutritional Sciences
Peters, R., S. Yasar, C. S. Anderson, S. Andrews, R. Antikainen, H. Arima, N. Beckett, J. C. Beer, A. S. Bertens, A. Booth, M. van Boxtel, C. Brayne, H. Brodaty, M. C. Carlson, J. Chalmers, M. Corrada, S. DeKosky, C. Derby, R. A. Dixon, F. Forette, M. Ganguli, W. A. van Gool, A. Guaita, A. M. Hever, D. B. Hogan, C. Jagger, M. Katz, C. Kawas, P. G. Kehoe, S. Keinanen-Kiukaanniemi, R. A. Kenny, S. …	2020	yes	Investigation of antihypertensive class, dementia, and cognitive decline: A meta-analysis	Neurology	Neurology	1	Neuroscience Research Australia (this was just the first one. There are about 20+ affiliations including psychology under this affiliation.	Neuroscience Research Australia (this was just the first one. There are about 20+ affiliations including psychology under this affiliation.	Neurology*			no	Neurology	Neurology
Tsui, A., M. Richards, A. Singh-Manoux, C. Udeh-Momoh and D. Davis	2020	yes	Longitudinal associations between diurnal cortisol variation and later-life cognitive impairment	Neurology	Neurology	1	Unit for Lifelong Health and Ageing	Unit for Lifelong Health and Ageing	Neurology*			no	Neurology	Neurology
Oelsner, E. C., P. P. Balte, S. P. Bhatt, P. A. Cassano, D. Couper, A. R. Folsom, N. D. Freedman, D. R. Jacobs, Jr., R. Kalhan, A. R. Mathew, R. A. Kronmal, L. R. Loehr, S. J. London, A. B. Newman, G. T. O'Connor, J. E. Schwartz, L. J. Smith, W. B. White and S. Yende	2020	yes	Lung function decline in former smokers and low-intensity current smokers: a secondary data analysis of the NHLBI Pooled Cohorts Study	Lancet Respir Med	Pulmonary Medicine	1	Division of General Medicine	Division of General Medicine	Respiratory Tract Diseases*			no	Internal Medicine	Internal Medicine
Ferro, A., V. Rosato, M. Rota, A. R. Costa, S. Morais, C. Pelucchi, K. C. Johnson, J. Hu, D. Palli, M. Ferraroni, Z. F. Zhang, R. Bonzi, G. P. Yu, B. Peleteiro, L. López-Carrillo, S. Tsugane, G. S. Hamada, A. Hidaka, D. Zaridze, D. Maximovitch, J. Vioque, E. M. Navarrete-Munoz, N. Aragonés, V. Martín, R. U. Hernández-Ramírez, P. Bertuccio, M. H. Ward, R. Malekzadeh, F. Pourfarzi, L. Mu, M. López-…	2020	yes	Meat intake and risk of gastric cancer in the Stomach cancer Pooling (StoP) project	Int J Cancer	Neoplasms	1	EPIUnit - Instituto de Saúde Pública da Universidade do Porto, Porto, Portugal	EPIUnit - Instituto de Saúde Pública da Universidade do Porto, Porto, Portugal; Departamento de Ciências da Saúde Pública e Forenses e Educaç~ao Médica, Faculdade de Medicina da Universidade do Porto	Neoplasms*			no	Neoplasms	Neoplasms
Zhang, S., Y. Sugawara, S. Chen, R. B. Beelman, T. Tsuduki, Y. Tomata, S. Matsuyama and I. Tsuji	2020	yes	Mushroom consumption and incident risk of prostate cancer in Japan: A pooled analysis of the Miyagi Cohort Study and the Ohsaki Cohort Study	Int J Cancer	Neoplasms	1	Division of Epidemiology, Department of Health Informatics and Public Health, Tohoku University School of Public Health, Graduate School of Medicine, Sendai, Japan	Division of Epidemiology, Department of Health Informatics and Public Health, Tohoku University School of Public Health, Graduate School of Medicine, Sendai, Japan	Neoplasms*			no	Neoplasms	Neoplasms
Tang, W., A. Saratzis, J. Pattee, J. Smith, N. Pankratz, O. C. Leavy, W. Guan, F. Dudbridge, J. S. Pankow, G. D. Kitas, P. L. Lutsey and M. J. Bown	2020	yes	Replication of Newly Identified Genetic Associations Between Abdominal Aortic Aneurysm and SMYD2, LINC00540, PCIF1/MMP9/ZNF335, and ERG	Eur J Vasc Endovasc Surg	General Surgery; Vascular Diseases	2	Division of Epidemiology & Community Health, School of Public Health, University of Minnesota	Division of Epidemiology & Community Health, School of Public Health, University of Minnesota	Endoscopy	Vascular Surgical Procedures*		yes	Vascular Diseases	Vascular Diseases
Huang, T., M. K. Townsend, N. Wentzensen, B. Trabert, E. White, A. A. Arslan, E. Weiderpass, J. E. Buring, T. V. Clendenen, G. G. Giles, I. M. Lee, R. L. Milne, N. C. Onland-Moret, U. Peters, D. P. Sandler, L. J. Schouten, P. A. van den Brandt, A. Wolk, A. Zeleniuch-Jacquotte and S. S. Tworoger	2020	yes	Reproductive and Hormonal Factors and Risk of Ovarian Cancer by Tumor Dominance: Results from the Ovarian Cancer Cohort Consortium (OC3)	Cancer Epidemiol Biomarkers Prev	Biochemistry; Epidemiology; Neoplasms	2	Channing Division of Network Medicine, Brigham and Women’s Hospital		Genetic Markers*	Neoplasms*		yes	Neoplasms	Neoplasms
Keller, A., E. J. O'Reilly, V. Malik, J. E. Buring, I. Andersen, L. Steffen, K. Robien, S. Männistö, E. B. Rimm, W. Willett and B. L. Heitmann	2020	yes	Substitution of sugar-sweetened beverages for other beverages and the risk of developing coronary heart disease: Results from the Harvard Pooling Project of Diet and Coronary Disease	Prev Med	Public Health	1	Research Unit for Dietary Studies at The Parker Institute, Bispebjerg and Frederiksberg Hospital, Part of Copenhagen University Hospital, The Capital Region, Frederiksberg, Denmark	Research Unit for Dietary Studies at The Parker Institute, Bispebjerg and Frederiksberg Hospital, Part of Copenhagen University Hospital, The Capital Region, Frederiksberg, Denmark	Preventive Medicine*			no	Public Health	Public Health
